# Supplementary material for: Causal relationship between bone mineral density and intervertebral disc degeneration: a univariate and multivariable mendelian randomization study
Source: BMC Musculoskelet Disord. 2024 Jul 5;25:517. doi: 10.1186/s12891-024-07631-7 (PMC11225368; doi:10.1186/s12891-024-07631-7)
Supplement: Supplementary file 1 — Supplementary Material 1 [file 12891_2024_7631_MOESM1_ESM.xlsx]

## Sheet: Sheet1
Supplementary Table 3. Reverse MR analysis for the causal effect of intervertebral disc degeneration on bone mineral density
id.exposure	id.outcome	outcome	exposure	method	nsnp	b	se	pval	lo_ci	up_ci	or	or_lci95	or_uci95
finn-b-M13_INTERVERTEB	ieu-a-980	Femoral neck bone mineral density || id:ieu-a-980	Other intervertebral disc disorders || id:finn-b-M13_INTERVERTEB	MR Egger	6	-0.311812	0.357628	0.432477	-1.01276	0.389139	0.732119	0.363214	1.47571
finn-b-M13_INTERVERTEB	ieu-a-980	Femoral neck bone mineral density || id:ieu-a-980	Other intervertebral disc disorders || id:finn-b-M13_INTERVERTEB	Weighted median	6	-0.0599098	0.0547839	0.274145	-0.167286	0.0474666	0.941849	0.845957	1.04861
finn-b-M13_INTERVERTEB	ieu-a-980	Femoral neck bone mineral density || id:ieu-a-980	Other intervertebral disc disorders || id:finn-b-M13_INTERVERTEB	Inverse variance weighted	6	-0.0398188	0.0449857	0.376079	-0.127991	0.0483532	0.960964	0.879862	1.04954
finn-b-M13_INTERVERTEB	ieu-a-980	Femoral neck bone mineral density || id:ieu-a-980	Other intervertebral disc disorders || id:finn-b-M13_INTERVERTEB	Simple mode	6	-0.10061	0.0863782	0.29666	-0.269911	0.0686912	0.904286	0.763447	1.07111
finn-b-M13_INTERVERTEB	ieu-a-980	Femoral neck bone mineral density || id:ieu-a-980	Other intervertebral disc disorders || id:finn-b-M13_INTERVERTEB	Weighted mode	6	-0.0973384	0.0837577	0.297629	-0.261503	0.0668267	0.907249	0.769893	1.06911
finn-b-M13_INTERVERTEB	ebi-a-GCST005348	Total body bone mineral density || id:ebi-a-GCST005348	Other intervertebral disc disorders || id:finn-b-M13_INTERVERTEB	MR Egger	6	-0.725754	0.276358	0.0584224	-1.26742	-0.184092	0.48396	0.281558	0.83186
finn-b-M13_INTERVERTEB	ebi-a-GCST005348	Total body bone mineral density || id:ebi-a-GCST005348	Other intervertebral disc disorders || id:finn-b-M13_INTERVERTEB	Weighted median	6	-0.0378412	0.0468472	0.41923	-0.129662	0.0539794	0.962866	0.878392	1.05546
finn-b-M13_INTERVERTEB	ebi-a-GCST005348	Total body bone mineral density || id:ebi-a-GCST005348	Other intervertebral disc disorders || id:finn-b-M13_INTERVERTEB	Inverse variance weighted	6	-0.0306107	0.0514409	0.551799	-0.131435	0.0702134	0.969853	0.876836	1.07274
finn-b-M13_INTERVERTEB	ebi-a-GCST005348	Total body bone mineral density || id:ebi-a-GCST005348	Other intervertebral disc disorders || id:finn-b-M13_INTERVERTEB	Simple mode	6	-0.0365888	0.0652024	0.598908	-0.164386	0.091208	0.964072	0.848415	1.0955
finn-b-M13_INTERVERTEB	ebi-a-GCST005348	Total body bone mineral density || id:ebi-a-GCST005348	Other intervertebral disc disorders || id:finn-b-M13_INTERVERTEB	Weighted mode	6	-0.0435811	0.0597724	0.498636	-0.160735	0.0735727	0.957355	0.851518	1.07635
finn-b-M13_INTERVERTEB	ebi-a-GCST006979	Heel bone mineral density || id:ebi-a-GCST006979	Other intervertebral disc disorders || id:finn-b-M13_INTERVERTEB	MR Egger	6	-0.504847	0.243242	0.106565	-0.981603	-0.0280924	0.603598	0.37471	0.972299
finn-b-M13_INTERVERTEB	ebi-a-GCST006979	Heel bone mineral density || id:ebi-a-GCST006979	Other intervertebral disc disorders || id:finn-b-M13_INTERVERTEB	Weighted median	6	-0.0421012	0.0159298	0.00821956	-0.0733236	-0.0108787	0.958773	0.9293	0.98918
finn-b-M13_INTERVERTEB	ebi-a-GCST006979	Heel bone mineral density || id:ebi-a-GCST006979	Other intervertebral disc disorders || id:finn-b-M13_INTERVERTEB	Inverse variance weighted	6	-0.0590996	0.037405	0.114109	-0.132414	0.0142143	0.942613	0.875979	1.01432
finn-b-M13_INTERVERTEB	ebi-a-GCST006979	Heel bone mineral density || id:ebi-a-GCST006979	Other intervertebral disc disorders || id:finn-b-M13_INTERVERTEB	Simple mode	6	-0.0429223	0.019255	0.0762469	-0.0806622	-0.00518239	0.957986	0.922505	0.994831
finn-b-M13_INTERVERTEB	ebi-a-GCST006979	Heel bone mineral density || id:ebi-a-GCST006979	Other intervertebral disc disorders || id:finn-b-M13_INTERVERTEB	Weighted mode	6	-0.0429223	0.0174803	0.0575485	-0.0771837	-0.00866086	0.957986	0.92572	0.991377
finn-b-M13_INTERVERTEB	ieu-a-982	Lumbar spine bone mineral density || id:ieu-a-982	Other intervertebral disc disorders || id:finn-b-M13_INTERVERTEB	MR Egger	6	0.108206	0.569633	0.858593	-1.00827	1.22469	1.11428	0.364848	3.4031
finn-b-M13_INTERVERTEB	ieu-a-982	Lumbar spine bone mineral density || id:ieu-a-982	Other intervertebral disc disorders || id:finn-b-M13_INTERVERTEB	Weighted median	6	0.064288	0.0741446	0.385907	-0.0810354	0.209611	1.0664	0.922161	1.2332
finn-b-M13_INTERVERTEB	ieu-a-982	Lumbar spine bone mineral density || id:ieu-a-982	Other intervertebral disc disorders || id:finn-b-M13_INTERVERTEB	Inverse variance weighted	6	0.087813	0.0636465	0.16768	-0.0369342	0.21256	1.09178	0.96374	1.23684
finn-b-M13_INTERVERTEB	ieu-a-982	Lumbar spine bone mineral density || id:ieu-a-982	Other intervertebral disc disorders || id:finn-b-M13_INTERVERTEB	Simple mode	6	0.0652996	0.12057	0.611351	-0.171017	0.301617	1.06748	0.842807	1.35204
finn-b-M13_INTERVERTEB	ieu-a-982	Lumbar spine bone mineral density || id:ieu-a-982	Other intervertebral disc disorders || id:finn-b-M13_INTERVERTEB	Weighted mode	6	0.0575899	0.116905	0.643149	-0.171544	0.286724	1.05928	0.842363	1.33206
