# Supplementary material for: Causal relationship between bone mineral density and intervertebral disc degeneration: a univariate and multivariable mendelian randomization study
Source: BMC Musculoskelet Disord. 2024 Jul 5;25:517. doi: 10.1186/s12891-024-07631-7 (PMC11225368; doi:10.1186/s12891-024-07631-7)
Supplement: Supplementary file 2 — Supplementary Material 2 [file 12891_2024_7631_MOESM2_ESM.xlsx]

## Sheet: Sheet1
Supplemental Table 1. Basic information on the GWAS data applied in this study.
Phenotype	Year	Consortium	Population	Sample size	Number of SNPs
Femoral neck bone mineral density	2015	GEFOS	Mixed	32735	10586900
Total body bone mineral density	2018	GEFOS	European	56284	16162733
Heel bone mineral density	2019	UK Biobank	European	426824	13705641
lumba spine bone mineral density	2015	GEFOS	Mixed	28498	10582867
Body mass index (BMI)	2018	MRC-IEU	European	461460	9851867
Hyperthyroidism	2021	NA	European	460499	24189279
Type 2 diabetes	2021	NA	European	490089	24167560
Cigarettes smoked per day	2019	GSCAN	European	249752	12003613
