# Supplementary material for: Causal relationship between bone mineral density and intervertebral disc degeneration: a univariate and multivariable mendelian randomization study
Source: BMC Musculoskelet Disord. 2024 Jul 5;25:517. doi: 10.1186/s12891-024-07631-7 (PMC11225368; doi:10.1186/s12891-024-07631-7)
Supplement: Supplementary file 3 — Supplementary Material 3 [file 12891_2024_7631_MOESM3_ESM.xlsx]

## Sheet: FNBMD
The instrument variables selected for femoral neck bone mineral density in univariate MR analysis.
	SNP	effect_allele.exposure	other_allele.exposure	beta.exposure	se.exposure	eaf.exposure	remove	palindromic	pval.exposure	FSTAT	r
1	rs10170839	C	A	-0.059358	0.007521	0.431424	FALSE	FALSE	1.2e-14	62.2859	0.00172855
2	rs10794639	G	A	-0.051188	0.007546	0.458313	FALSE	FALSE	3.3e-11	46.0135	0.001301
3	rs10946458	C	T	-0.044918	0.007974	0.338425	FALSE	FALSE	3.63e-08	31.7301	0.000903467
4	rs11024028	G	C	0.05552	0.009698	0.147176	FALSE	TRUE	2.18e-08	32.7731	0.000773794
5	rs11652763	A	G	0.083568	0.012659	0.147574	FALSE	FALSE	1.09e-10	43.5777	0.00175702
6	rs1366594	C	A	-0.079453	0.007525	0.522593	FALSE	FALSE	5.44e-25	111.478	0.00314994
7	rs1485307	C	T	-0.061597	0.00761	0.582657	FALSE	FALSE	2.49e-15	65.5137	0.00184525
8	rs1785493	T	C	-0.045109	0.008037	0.365235	FALSE	FALSE	4.06e-08	31.5008	0.0009435
9	rs2566752	C	T	0.061943	0.007699	0.41074	FALSE	FALSE	3.65e-15	64.7289	0.00185733
10	rs2741856	C	G	0.087631	0.014131	0.0573588	FALSE	TRUE	1.34e-09	38.455	0.000830409
11	rs3779381	G	A	0.057989	0.008522	0.252188	FALSE	FALSE	2.87e-11	46.301	0.00126835
12	rs436448	C	T	0.063845	0.007565	0.519809	FALSE	FALSE	1.56e-16	71.2227	0.00203489
13	rs4448201	C	G	0.065631	0.007895	0.700398	FALSE	TRUE	4.37e-16	69.1029	0.00180775
14	rs4759320	C	G	-0.044812	0.007933	0.334049	FALSE	TRUE	3.33e-08	31.9078	0.000893452
15	rs7108738	G	T	0.082771	0.009715	0.192681	FALSE	FALSE	8.07e-17	72.5861	0.00213143
16	rs71390846	C	G	-0.059106	0.009756	0.173667	FALSE	TRUE	3.16e-09	36.7031	0.00100269
17	rs7209460	T	C	0.050829	0.008199	0.705251	FALSE	FALSE	1.35e-09	38.4312	0.00107411
18	rs7524102	G	A	0.083798	0.009823	0.198329	FALSE	FALSE	7.36e-17	72.7716	0.00223295
19	rs9478217	G	A	0.052736	0.007608	0.482657	FALSE	FALSE	1.23e-11	48.0459	0.00138887

## Sheet: eBMD
The instrument variables selected for heel bone mineral density in univariate MR analysis.
	SNP	effect_allele.exposure	other_allele.exposure	beta.exposure	eaf.exposure	remove	palindromic	pval.exposure	se.exposure	FSTAT	r
1	rs10015974	G	A	-0.0147795	0.758881	FALSE	FALSE	5.5e-09	0.00215954	46.8376	7.99e-05
2	rs10057211	C	A	0.0324811	0.093378	FALSE	FALSE	8.4e-18	0.00317075	104.939	0.000178633
3	rs10087008	A	T	-0.0141423	0.25729	FALSE	TRUE	9.9e-10	0.00212985	44.09	7.64e-05
4	rs10145299	C	T	0.022178	0.491667	FALSE	FALSE	7.6e-27	0.00186883	140.833	0.000245864
5	rs10148621	A	T	0.0153803	0.164725	FALSE	TRUE	6.8e-09	0.00253667	36.762	6.51e-05
6	rs10206992	G	T	-0.0185569	0.253299	FALSE	FALSE	5.3e-17	0.00209983	78.0981	0.000130263
7	rs10222078	A	G	-0.0192461	0.406767	FALSE	FALSE	1.3e-16	0.00189579	103.063	0.000178767
8	rs10245919	T	C	-0.013315	0.665109	FALSE	FALSE	9.1e-11	0.00193953	47.1289	7.9e-05
9	rs10264106	C	A	0.0487347	0.186488	FALSE	FALSE	1.5e-72	0.00234165	433.142	0.000720645
10	rs10407062	C	T	-0.0137514	0.453237	FALSE	FALSE	2.6e-11	0.0018672	54.2388	9.37e-05
11	rs10410950	A	G	-0.0318867	0.049978	FALSE	FALSE	6.6e-11	0.00427054	55.7509	9.66e-05
12	rs1042704	A	G	-0.0276667	0.215644	FALSE	FALSE	5.2e-28	0.00225852	150.06	0.000258938
13	rs1043003	C	T	-0.0170758	0.38084	FALSE	FALSE	3.6e-12	0.00189757	80.9775	0.000137511
14	rs10490046	C	A	-0.0285703	0.217201	FALSE	FALSE	7e-30	0.00222134	165.424	0.000277569
15	rs10515269	G	C	0.0153952	0.479816	FALSE	TRUE	3.6e-15	0.00184992	69.2569	0.000118313
16	rs10739971	A	G	0.0195045	0.319696	FALSE	FALSE	2.3e-21	0.00198439	96.6081	0.000165478
17	rs10740042	C	T	0.0156608	0.690471	FALSE	FALSE	3.8e-12	0.00199708	61.4943	0.000104835
18	rs10750766	A	C	0.0254263	0.710896	FALSE	FALSE	3.6e-27	0.00203216	156.548	0.00026574
19	rs10762859	A	T	0.0120501	0.429871	FALSE	TRUE	1.5e-08	0.00186583	41.7095	7.12e-05
20	rs10764201	T	C	0.0202067	0.518198	FALSE	FALSE	4.6e-19	0.00184642	119.764	0.000203885
21	rs10765568	T	C	-0.0174025	0.372341	FALSE	FALSE	2.7e-15	0.00190618	83.3477	0.000141553
22	rs10779795	G	A	-0.0197628	0.336859	FALSE	FALSE	4.4e-22	0.00193982	103.794	0.000174494
23	rs10783573	A	G	-0.0162398	0.673166	FALSE	FALSE	5.4e-11	0.00197078	67.9021	0.000116049
24	rs10788221	A	G	0.0165606	0.347775	FALSE	FALSE	2.2e-16	0.00193385	73.3339	0.000124416
25	rs10800531	T	A	0.0251006	0.464076	FALSE	TRUE	4.5e-35	0.00184096	185.899	0.000313394
26	rs10824766	T	C	-0.129482	0.106389	FALSE	FALSE	1e-200	0.00299496	1869.11	0.00318782
27	rs10842704	G	T	0.0280498	0.235579	FALSE	FALSE	3.4e-28	0.00217901	165.706	0.000283373
28	rs10848507	G	A	-0.0267001	0.121332	FALSE	FALSE	1.7e-16	0.00283145	88.9213	0.000152004
29	rs10859561	T	C	0.0163975	0.511701	FALSE	FALSE	1.4e-15	0.00185533	78.1108	0.000134365
30	rs10885434	C	G	-0.0216634	0.721911	FALSE	TRUE	9.8e-23	0.00206206	110.369	0.00018843
31	rs10887745	T	G	-0.0160227	0.425828	FALSE	FALSE	2e-14	0.00187453	73.0608	0.000125539
32	rs10896426	C	T	0.0251911	0.515702	FALSE	FALSE	1.4e-33	0.00185245	184.927	0.000316983
33	rs10917449	G	A	-0.0194195	0.237072	FALSE	FALSE	8.7e-17	0.00215338	81.3266	0.000136417
34	rs10920352	C	T	0.0114203	0.424027	FALSE	FALSE	4e-10	0.00185125	38.056	6.37e-05
35	rs10931982	C	T	0.053909	0.773299	FALSE	FALSE	3e-107	0.00218945	606.248	0.00101895
36	rs11007241	A	G	-0.0163837	0.229756	FALSE	FALSE	8.6e-12	0.00219553	55.6856	9.5e-05
37	rs11023882	A	G	-0.0127467	0.465279	FALSE	FALSE	3.2e-09	0.00184867	47.5417	8.08e-05
38	rs11067228	G	A	0.0156562	0.449341	FALSE	FALSE	2.1e-16	0.00185365	71.3371	0.0001213
39	rs11073930	C	G	0.0227972	0.547808	FALSE	TRUE	1.1e-27	0.00187018	148.592	0.00025748
40	rs11088458	G	A	-0.0439458	0.71459	FALSE	FALSE	6.8e-82	0.00207624	448	0.000787754
41	rs11107263	A	C	0.017602	0.126887	FALSE	FALSE	1.7e-09	0.00277523	40.2276	6.87e-05
42	rs11127656	A	G	-0.0120571	0.273383	FALSE	FALSE	2.8e-10	0.00209406	33.1517	5.78e-05
43	rs11142400	A	G	0.0125897	0.331934	FALSE	FALSE	2.2e-09	0.00197211	40.7536	7.03e-05
44	rs1114344	G	A	-0.0112754	0.566565	FALSE	FALSE	1.2e-08	0.00187193	36.2813	6.24e-05
45	rs11175773	T	C	0.0217571	0.094847	FALSE	FALSE	4.2e-08	0.00320675	46.0331	8.13e-05
46	rs11175835	A	G	-0.0228987	0.711713	FALSE	FALSE	2.1e-22	0.0020409	125.886	0.00021517
47	rs11196170	A	G	-0.0300586	0.211584	FALSE	FALSE	2.9e-31	0.00228426	173.159	0.000301443
48	rs112073168	A	G	-0.037428	0.028311	FALSE	FALSE	9e-10	0.00565633	43.7846	7.71e-05
49	rs11228240	T	C	-0.0426866	0.277482	FALSE	FALSE	8e-77	0.0020576	430.387	0.000730629
50	rs11238756	C	T	0.012318	0.452655	FALSE	FALSE	5.5e-10	0.00185052	44.3089	7.52e-05
51	rs112447018	A	G	0.0401402	0.041361	FALSE	FALSE	1.1e-10	0.0047394	71.7316	0.000127772
52	rs112766772	C	T	0.0167911	0.234736	FALSE	FALSE	3.3e-10	0.00223346	56.5197	0.000101293
53	rs1133400	G	A	0.0305529	0.221454	FALSE	FALSE	4.6e-34	0.00221634	190.033	0.000321886
54	rs113488960	C	G	0.0553505	0.015748	FALSE	TRUE	3.6e-11	0.0075115	54.2985	9.5e-05
55	rs114268629	C	T	-0.0689303	0.033444	FALSE	FALSE	1.5e-32	0.00520726	175.226	0.000307182
56	rs114658808	A	G	0.0566085	0.02454	FALSE	FALSE	2.1e-21	0.00603423	88.0071	0.000153418
57	rs114667987	T	C	-0.0405383	0.024952	FALSE	FALSE	2e-10	0.00594651	46.4734	8e-05
58	rs1159798	C	A	-0.0641807	0.778006	FALSE	FALSE	6.7e-154	0.0022139	840.409	0.00142286
59	rs116228246	C	G	0.0865451	0.023367	FALSE	TRUE	2.9e-41	0.00612502	199.649	0.000341861
60	rs11643240	G	A	-0.0153582	0.266841	FALSE	FALSE	2.1e-12	0.00209795	53.5906	9.23e-05
61	rs11668064	G	A	-0.0340146	0.314195	FALSE	FALSE	1.6e-51	0.00200626	287.445	0.00049861
62	rs11670056	T	C	-0.0239424	0.075023	FALSE	FALSE	1.3e-11	0.00352176	46.2183	7.96e-05
63	rs11675489	G	A	-0.0131167	0.455894	FALSE	FALSE	1.3e-09	0.00184086	50.7698	8.54e-05
64	rs11688492	C	T	-0.0127471	0.456079	FALSE	FALSE	2.3e-11	0.00184864	47.5462	8.06e-05
65	rs11696009	C	A	0.0157018	0.343594	FALSE	FALSE	2.3e-14	0.00193576	65.7951	0.000111211
66	rs117111740	C	T	-0.111804	0.027284	FALSE	FALSE	1.5e-71	0.00575562	377.336	0.000663497
67	rs117124857	T	C	-0.0753168	0.022557	FALSE	FALSE	8.3e-29	0.00643509	136.985	0.000250142
68	rs11729023	T	C	0.0250765	0.120757	FALSE	FALSE	1.3e-14	0.00284297	77.8014	0.000133532
69	rs117445182	A	C	-0.0689532	0.017909	FALSE	FALSE	1.2e-20	0.00707919	94.8724	0.000167248
70	rs117481343	T	C	0.129348	0.029078	FALSE	FALSE	8.4e-94	0.00565544	523.1	0.00094471
71	rs11752784	G	A	-0.0246596	0.097073	FALSE	FALSE	6.7e-12	0.00311188	62.7949	0.000106599
72	rs11752873	T	C	0.0185848	0.128928	FALSE	FALSE	1.3e-09	0.00273581	46.1468	7.76e-05
73	rs117557198	G	A	0.0297855	0.077492	FALSE	FALSE	1.6e-14	0.00347413	73.5048	0.000126843
74	rs118115924	T	G	-0.198518	0.011717	FALSE	FALSE	2.9e-94	0.00856613	537.067	0.000912699
75	rs1181334	G	T	-0.0226008	0.807638	FALSE	FALSE	5.4e-20	0.00234789	92.6595	0.000158713
76	rs1187624	C	A	-0.0242445	0.061707	FALSE	FALSE	2.2e-08	0.00385561	39.5401	6.81e-05
77	rs11880992	A	G	-0.0166909	0.408097	FALSE	FALSE	2.2e-15	0.00188817	78.1403	0.000134587
78	rs11915970	T	A	0.0441141	0.11859	FALSE	TRUE	9.1e-46	0.00286324	237.376	0.000406828
79	rs11934731	A	G	-0.0358039	0.679887	FALSE	FALSE	3.4e-53	0.00198362	325.793	0.000557996
80	rs11995050	C	A	0.0145992	0.225762	FALSE	FALSE	2.4e-13	0.00221699	43.3639	7.45e-05
81	rs12041821	A	C	-0.0143761	0.174213	FALSE	FALSE	3.2e-08	0.00242752	35.0715	5.95e-05
82	rs12121554	A	G	0.0237496	0.694329	FALSE	FALSE	3.8e-26	0.00198822	142.686	0.000239421
83	rs12127020	G	C	0.0173173	0.188167	FALSE	TRUE	7.3e-12	0.00234829	54.382	9.16e-05
84	rs12149673	G	A	0.0287765	0.304026	FALSE	FALSE	1.3e-38	0.00202001	202.94	0.000350437
85	rs12210993	A	G	-0.0222484	0.482403	FALSE	FALSE	3.6e-26	0.00182978	147.842	0.000247189
86	rs12215938	T	C	0.0240366	0.14014	FALSE	FALSE	3.7e-18	0.00263141	83.4386	0.000139241
87	rs12276167	G	T	-0.0135058	0.59339	FALSE	FALSE	4.1e-12	0.00187635	51.8097	8.8e-05
88	rs12323717	G	A	0.0145705	0.36339	FALSE	FALSE	3.2e-09	0.00194635	56.0409	9.82e-05
89	rs12332674	G	T	0.0207713	0.153017	FALSE	FALSE	3.8e-12	0.00256477	65.5886	0.000111833
90	rs12358555	G	A	0.0186808	0.24419	FALSE	FALSE	7e-16	0.00215218	75.3411	0.000128814
91	rs12372718	G	A	-0.0148156	0.406584	FALSE	FALSE	2.6e-13	0.00187738	62.2776	0.00010592
92	rs12443188	A	T	0.0223465	0.235065	FALSE	TRUE	1.3e-18	0.00220975	102.266	0.000179581
93	rs12448684	A	G	-0.0240184	0.490294	FALSE	FALSE	1.4e-31	0.00185508	167.634	0.000288333
94	rs12452440	C	T	0.018347	0.578545	FALSE	FALSE	5.6e-21	0.00187049	96.2094	0.000164153
95	rs12485244	A	G	0.016987	0.484439	FALSE	FALSE	5.5e-15	0.00188377	81.3159	0.000144139
96	rs12487905	C	T	0.0127555	0.208899	FALSE	FALSE	4.8e-08	0.00227765	31.3631	5.38e-05
97	rs12499988	T	C	-0.0164263	0.352919	FALSE	FALSE	1.6e-13	0.00193277	72.2299	0.000123238
98	rs12534970	G	A	0.0119276	0.490271	FALSE	FALSE	6e-09	0.00182624	42.6568	7.11e-05
99	rs12545602	A	C	0.0211702	0.129536	FALSE	FALSE	8.4e-13	0.002771	58.368	0.00010107
100	rs1256065	T	G	0.0121038	0.547927	FALSE	FALSE	1.5e-08	0.00186673	42.0415	7.26e-05
101	rs12569559	G	T	0.0185821	0.456173	FALSE	FALSE	4e-18	0.00184995	100.895	0.000171321
102	rs12616772	C	A	-0.0114877	0.654741	FALSE	FALSE	5.5e-09	0.00192285	35.6922	5.97e-05
103	rs12733821	C	G	0.0161103	0.648673	FALSE	TRUE	5.5e-16	0.00191562	70.7272	0.000118297
104	rs12756373	C	A	0.020704	0.086952	FALSE	FALSE	1.8e-10	0.00324327	40.7512	6.81e-05
105	rs12811685	G	C	-0.0176709	0.343143	FALSE	TRUE	1.7e-14	0.0019485	82.2459	0.000140765
106	rs1286075	T	C	0.0305343	0.171471	FALSE	FALSE	3e-30	0.00246569	153.355	0.000264914
107	rs1286662	G	A	-0.0222947	0.18496	FALSE	FALSE	8.2e-16	0.00237947	87.7891	0.000149861
108	rs12924535	T	G	0.0215055	0.640924	FALSE	FALSE	1.3e-25	0.00193701	123.263	0.000212874
109	rs12941363	A	C	0.01286	0.179059	FALSE	FALSE	4.7e-08	0.00241046	28.463	4.86e-05
110	rs12942736	T	C	-0.0235682	0.238159	FALSE	FALSE	3.8e-23	0.00219339	115.457	0.000201565
111	rs12945403	C	T	-0.0172539	0.658877	FALSE	FALSE	6.2e-17	0.00196027	77.4713	0.00013382
112	rs12984621	G	C	0.0170423	0.302909	FALSE	TRUE	5.7e-12	0.00203475	70.1507	0.000122656
113	rs12986939	A	G	-0.0502059	0.725845	FALSE	FALSE	3.4e-111	0.00205425	597.312	0.00100318
114	rs13002567	C	T	0.0180016	0.334817	FALSE	FALSE	5.6e-17	0.00193688	86.3803	0.000144345
115	rs13022378	T	C	0.0225401	0.397077	FALSE	FALSE	3.2e-29	0.00187243	144.91	0.000243264
116	rs13070996	T	G	-0.014301	0.278697	FALSE	FALSE	9.7e-10	0.00205872	48.2543	8.22e-05
117	rs13072536	T	A	0.0169139	0.224342	FALSE	TRUE	2.2e-09	0.00234326	52.1008	9.96e-05
118	rs13088318	G	A	0.0152577	0.337745	FALSE	FALSE	9.2e-12	0.00195249	61.0659	0.000104141
119	rs13133616	G	A	0.0189451	0.254493	FALSE	FALSE	2.7e-13	0.00212243	79.6755	0.000136192
120	rs13179493	C	T	0.0295407	0.292473	FALSE	FALSE	4.6e-39	0.00205603	206.434	0.000361161
121	rs134613	G	T	-0.0428614	0.650813	FALSE	FALSE	3.5e-90	0.00195285	481.718	0.000834982
122	rs1351623	T	C	-0.0160458	0.165412	FALSE	FALSE	4.8e-09	0.00248936	41.5475	7.11e-05
123	rs1386625	G	A	-0.0455185	0.90177	FALSE	FALSE	2.4e-40	0.00313806	210.403	0.000367067
124	rs1392798	A	G	-0.0151855	0.541775	FALSE	FALSE	6.8e-13	0.00185505	67.0108	0.000114495
125	rs139603701	G	A	-0.105751	0.01662	FALSE	FALSE	8.3e-41	0.007397	204.388	0.000365554
126	rs140676008	A	G	-0.0476008	0.021129	FALSE	FALSE	3.4e-09	0.00659195	52.1433	9.37e-05
127	rs141399219	T	C	0.0334218	0.031414	FALSE	FALSE	4.5e-11	0.00570491	34.321	6.8e-05
128	rs1414660	T	C	0.0812901	0.192246	FALSE	FALSE	1e-200	0.00232217	1225.42	0.0020523
129	rs141795717	A	G	0.22756	0.016381	FALSE	FALSE	1.2e-185	0.00724912	985.415	0.00166874
130	rs1428968	T	C	0.0234504	0.18064	FALSE	FALSE	7.2e-19	0.0024062	94.9806	0.000162787
131	rs1444436	G	C	-0.016125	0.69209	FALSE	TRUE	9.5e-12	0.00198491	65.9957	0.000110819
132	rs1470580	A	T	0.0146835	0.314697	FALSE	TRUE	3.4e-08	0.00198771	54.5696	9.3e-05
133	rs1475120	A	G	0.0133867	0.545952	FALSE	FALSE	1.6e-10	0.00183643	53.1369	8.88e-05
134	rs1487241	T	A	-0.0250718	0.680305	FALSE	TRUE	2.9e-28	0.00198754	159.125	0.000273426
135	rs149078150	T	C	0.0459518	0.014004	FALSE	FALSE	2e-08	0.00794391	33.4607	5.83e-05
136	rs1491814	T	A	-0.0171864	0.132363	FALSE	TRUE	3.4e-09	0.00271248	40.1453	6.78e-05
137	rs150059308	A	G	-0.0727008	0.01202	FALSE	FALSE	4.6e-14	0.00848635	73.3896	0.000125534
138	rs1502201	A	G	-0.017271	0.748492	FALSE	FALSE	2e-16	0.0021076	67.1516	0.000112306
139	rs150445982	T	C	0.0959681	0.023171	FALSE	FALSE	2e-36	0.00636095	227.619	0.000416915
140	rs150967545	A	G	0.0525879	0.03262	FALSE	FALSE	3.9e-18	0.00540771	94.5677	0.000174535
141	rs1521908	C	T	-0.0114713	0.487285	FALSE	FALSE	3.5e-08	0.00183151	39.2288	6.58e-05
142	rs1528602	C	T	-0.0170826	0.259965	FALSE	FALSE	3.1e-13	0.00211248	65.3914	0.000112281
143	rs1533142	G	C	-0.0233703	0.772796	FALSE	TRUE	2.1e-19	0.00220548	112.285	0.000191796
144	rs1535571	G	A	0.0129223	0.563504	FALSE	FALSE	1e-12	0.00186263	48.1309	8.21e-05
145	rs1545920	T	A	0.0162712	0.173494	FALSE	TRUE	1.1e-10	0.00244183	44.4024	7.59e-05
146	rs1548607	G	A	-0.0180626	0.327377	FALSE	FALSE	1.1e-14	0.0019419	86.5177	0.000143685
147	rs1550270	C	T	0.0161526	0.298892	FALSE	FALSE	7.3e-15	0.00201971	63.9595	0.000109349
148	rs1555958	G	C	0.0306573	0.683898	FALSE	TRUE	6.5e-45	0.00200168	234.572	0.000406365
149	rs159408	T	A	-0.0146403	0.410777	FALSE	TRUE	6.9e-12	0.0018655	61.5896	0.000103757
150	rs1622638	A	G	0.0153895	0.394092	FALSE	FALSE	6.6e-16	0.00188299	66.7961	0.000113105
151	rs167365	G	C	-0.0188056	0.615173	FALSE	TRUE	1.9e-15	0.00188365	99.6717	0.000167443
152	rs16878921	A	G	0.033872	0.096671	FALSE	FALSE	3.8e-26	0.0031223	117.688	0.00020038
153	rs17010957	C	T	0.0326652	0.149606	FALSE	FALSE	1.1e-28	0.00261049	156.576	0.0002715
154	rs1706708	A	G	-0.0285921	0.329188	FALSE	FALSE	1.2e-39	0.00198005	208.515	0.00036105
155	rs1708627	G	A	-0.0137594	0.558474	FALSE	FALSE	3.1e-11	0.00186222	54.5928	9.34e-05
156	rs17265513	C	T	-0.0333287	0.199814	FALSE	FALSE	4.7e-36	0.00231973	206.424	0.000355209
157	rs17429745	T	G	0.0170806	0.310319	FALSE	FALSE	7.4e-13	0.00200527	72.5535	0.00012488
158	rs174598	A	G	0.0140422	0.32885	FALSE	FALSE	5.3e-11	0.0019627	51.1871	8.7e-05
159	rs17472350	C	T	-0.0738983	0.023006	FALSE	FALSE	2.1e-27	0.00619347	142.364	0.000245489
160	rs17507577	A	G	0.0598153	0.073557	FALSE	FALSE	1e-54	0.00351676	289.292	0.000487638
161	rs17514740	C	G	0.00908104	0.505687	FALSE	TRUE	1.5e-08	0.00183247	24.5581	4.12e-05
162	rs1766790	T	C	-0.025965	0.170249	FALSE	FALSE	2.7e-22	0.0024426	112.998	0.000190475
163	rs17679410	G	A	0.0251958	0.225964	FALSE	FALSE	1.8e-27	0.0022263	128.082	0.000222068
164	rs17686786	C	T	0.0247336	0.050021	FALSE	FALSE	4.7e-08	0.00419522	34.7587	5.81e-05
165	rs1771982	C	T	-0.00940308	0.484225	FALSE	FALSE	3.6e-08	0.00184841	25.8786	4.42e-05
166	rs1777277	A	C	-0.0108505	0.45384	FALSE	FALSE	7.5e-09	0.00184474	34.5961	5.84e-05
167	rs181367	G	C	0.011723	0.312438	FALSE	TRUE	3.8e-08	0.00200592	34.1545	5.9e-05
168	rs183084030	A	T	0.0360016	0.038416	FALSE	TRUE	1.6e-12	0.00485174	55.0613	9.58e-05
169	rs1834554	C	G	-0.0220725	0.173152	FALSE	TRUE	2.4e-16	0.00243292	82.3086	0.000139504
170	rs1844776	C	T	0.0121635	0.590279	FALSE	FALSE	4.1e-09	0.00188757	41.5249	7.16e-05
171	rs1859839	A	G	-0.0402759	0.170295	FALSE	FALSE	1.8e-54	0.00242428	276.009	0.000458402
172	rs188424982	A	G	0.0454047	0.014929	FALSE	FALSE	2.5e-08	0.00795668	32.5639	6.06e-05
173	rs1891002	A	T	-0.0836322	0.288281	FALSE	TRUE	1e-200	0.00201679	1719.59	0.00287013
174	rs1897468	T	C	-0.0127764	0.706263	FALSE	FALSE	5.6e-10	0.00201255	40.3015	6.77e-05
175	rs1902177	T	C	0.0146468	0.583187	FALSE	FALSE	7.9e-10	0.00187152	61.2484	0.000104295
176	rs1907310	A	G	-0.0209684	0.832917	FALSE	FALSE	9.4e-15	0.00247881	71.5553	0.000122376
177	rs1977576	C	T	0.0231942	0.383025	FALSE	FALSE	1.2e-24	0.00188519	151.372	0.000254263
178	rs1991431	A	G	-0.0178361	0.443754	FALSE	FALSE	2.4e-16	0.00185988	91.9661	0.00015705
179	rs1999536	C	G	0.0209973	0.569692	FALSE	TRUE	6.3e-22	0.00187798	125.009	0.000216161
180	rs2029999	T	C	0.013186	0.697548	FALSE	FALSE	9.8e-11	0.00198988	43.9107	7.34e-05
181	rs2052480	A	G	0.0269752	0.285551	FALSE	FALSE	3.6e-31	0.00204806	173.477	0.000296903
182	rs206432	T	G	0.0159228	0.504841	FALSE	FALSE	1e-13	0.00186042	73.2512	0.000126756
183	rs2069442	C	G	-0.0193391	0.254287	FALSE	TRUE	1.6e-16	0.00208977	85.6394	0.00014184
184	rs2073381	C	G	0.0121082	0.310069	FALSE	TRUE	5e-09	0.00201316	36.1743	6.27e-05
185	rs2073489	C	T	-0.0124577	0.594183	FALSE	FALSE	3.2e-09	0.00186431	44.6516	7.48e-05
186	rs2085490	G	A	0.0128938	0.510408	FALSE	FALSE	6.5e-11	0.00184295	48.9477	8.31e-05
187	rs210374	T	A	0.013769	0.734298	FALSE	TRUE	2.3e-09	0.00210479	42.7942	7.4e-05
188	rs2109204	G	C	-0.0127059	0.731928	FALSE	TRUE	3.3e-09	0.00209764	36.6899	6.34e-05
189	rs215226	G	A	0.024173	0.402364	FALSE	FALSE	4e-32	0.00189063	163.473	0.000281026
190	rs2216949	T	C	0.0290342	0.118972	FALSE	FALSE	1.4e-19	0.00283127	105.161	0.000176719
191	rs2227607	A	C	-0.0205264	0.111044	FALSE	FALSE	1.6e-09	0.00291757	49.4972	8.32e-05
192	rs2239626	C	T	0.0165662	0.304348	FALSE	FALSE	1.3e-10	0.00201295	67.7295	0.000116209
193	rs2240226	T	C	0.0344693	0.255032	FALSE	FALSE	4.6e-47	0.00211826	264.792	0.000451468
194	rs2254027	A	C	0.0188547	0.695118	FALSE	FALSE	3.1e-14	0.00201798	87.2978	0.000150681
195	rs2272443	T	C	-0.0217871	0.227029	FALSE	FALSE	5.7e-20	0.00222548	95.8406	0.000166599
196	rs2346204	A	C	-0.0147868	0.249871	FALSE	FALSE	2.7e-11	0.00211422	48.9154	8.2e-05
197	rs2388792	G	A	0.0131686	0.530297	FALSE	FALSE	8.1e-11	0.00185843	50.2094	8.64e-05
198	rs243838	G	T	0.0159186	0.850798	FALSE	FALSE	2.4e-10	0.00261067	37.1795	6.43e-05
199	rs2442599	A	G	0.0152813	0.721892	FALSE	FALSE	1.2e-10	0.0020854	53.6957	9.38e-05
200	rs2446415	G	A	-0.036502	0.028637	FALSE	FALSE	1.1e-09	0.00561448	42.268	7.41e-05
201	rs2456049	G	C	0.011366	0.358701	FALSE	TRUE	2.6e-09	0.00193676	34.4399	5.94e-05
202	rs2456049	G	C	0.011366	0.358701	FALSE	TRUE	2.6e-09	0.00193676	34.4399	5.94e-05
203	rs2456049	G	C	0.011366	0.358701	TRUE	TRUE	2.6e-09	0.00193676	34.4399	5.94e-05
204	rs2456049	G	C	0.011366	0.358701	TRUE	TRUE	2.6e-09	0.00193676	34.4399	5.94e-05
205	rs2491105	C	T	0.0233584	0.234873	FALSE	FALSE	9.4e-21	0.00220438	112.282	0.000196102
206	rs2509353	T	C	-0.0208111	0.444371	FALSE	FALSE	9.8e-22	0.00185254	126.198	0.00021387
207	rs2514845	G	T	0.0148749	0.648044	FALSE	FALSE	4.4e-10	0.00194423	58.5343	0.000100932
208	rs2546985	G	A	-0.0146102	0.778366	FALSE	FALSE	3e-08	0.00222995	42.926	7.36e-05
209	rs2553772	G	T	0.0281833	0.538131	FALSE	FALSE	5.2e-44	0.00184735	232.747	0.000394839
210	rs2566752	C	T	0.0357706	0.376425	FALSE	FALSE	5.6e-68	0.00189687	355.611	0.000600689
211	rs2566774	C	T	-0.0381624	0.812677	FALSE	FALSE	1.3e-45	0.00234926	263.88	0.000443415
212	rs2627668	T	G	0.0250865	0.10629	FALSE	FALSE	1.6e-13	0.00307045	66.7535	0.000119564
213	rs2637318	A	G	0.0251058	0.922002	FALSE	FALSE	5e-12	0.00344067	53.2427	9.07e-05
214	rs2639953	A	G	-0.0284176	0.522097	FALSE	FALSE	3.7e-44	0.00185552	234.553	0.000402991
215	rs2647462	C	T	-0.0333817	0.826128	FALSE	FALSE	4.6e-38	0.00241745	190.678	0.000320128
216	rs2653559	T	C	-0.0285346	0.164685	FALSE	FALSE	2.5e-26	0.00248083	132.296	0.000224015
217	rs2707493	T	C	0.0497174	0.023772	FALSE	FALSE	2.5e-16	0.00602874	68.0083	0.000114727
218	rs2722299	T	C	-0.0219349	0.428379	FALSE	FALSE	7.6e-29	0.00184714	141.016	0.000235634
219	rs2736911	T	C	0.0183324	0.153207	FALSE	FALSE	4.7e-11	0.0025566	51.4175	8.72e-05
220	rs2737252	A	G	0.0347086	0.283276	FALSE	FALSE	2.9e-55	0.00205818	284.384	0.000489177
221	rs2741856	C	G	0.0746095	0.08271	FALSE	TRUE	3.9e-89	0.00335582	494.298	0.000844662
222	rs2761884	T	G	-0.0501009	0.452286	FALSE	FALSE	8e-125	0.00186962	718.096	0.00124362
223	rs2799097	G	A	0.0172329	0.84926	FALSE	FALSE	4.6e-10	0.00256761	45.046	7.6e-05
224	rs2830913	A	G	0.0236343	0.442825	FALSE	FALSE	2.3e-30	0.00188238	157.641	0.000275638
225	rs28364580	A	G	-0.0223685	0.247873	FALSE	FALSE	1e-19	0.00217236	106.025	0.000186562
226	rs2836620	C	G	0.0288982	0.752865	FALSE	TRUE	8.9e-33	0.00216561	178.065	0.000310758
227	rs28373428	A	G	0.0222698	0.144879	FALSE	FALSE	8.8e-15	0.00262992	71.7044	0.000122884
228	rs28557305	A	G	-0.0259655	0.354837	FALSE	FALSE	2.8e-34	0.00193848	179.419	0.000308689
229	rs28707249	A	G	-0.0222589	0.109746	FALSE	FALSE	1.7e-13	0.00298159	55.7326	9.68e-05
230	rs2884691	G	A	0.0128417	0.526572	FALSE	FALSE	2.2e-08	0.00183709	48.8632	8.22e-05
231	rs2906193	T	G	0.0169008	0.219354	FALSE	FALSE	3.8e-12	0.00221518	58.2096	9.78e-05
232	rs2908007	G	A	0.167991	0.398511	FALSE	FALSE	1e-200	0.00187465	8030.26	0.0135291
233	rs2929308	A	T	-0.044408	0.509424	FALSE	TRUE	2.3e-91	0.00185432	573.523	0.000985685
234	rs293736	C	A	-0.0118132	0.722399	FALSE	FALSE	8.4e-11	0.00207444	32.4288	5.6e-05
235	rs2944590	A	G	0.0200023	0.441106	FALSE	FALSE	5.4e-24	0.00184186	117.936	0.000197271
236	rs2969072	G	A	-0.0114534	0.674127	FALSE	FALSE	5.9e-09	0.00194912	34.5295	5.76e-05
237	rs2982573	C	T	0.0767909	0.420873	FALSE	FALSE	1e-200	0.00185417	1715.21	0.00287458
238	rs3118906	A	G	0.0262712	0.278633	FALSE	FALSE	7.3e-35	0.00206586	161.717	0.000277446
239	rs314344	C	G	-0.0107732	0.603538	FALSE	TRUE	3.7e-08	0.00186396	33.4052	5.55e-05
240	rs330091	G	A	0.0187839	0.215779	FALSE	FALSE	1.1e-11	0.00227043	68.4468	0.000119412
241	rs34068557	T	C	-0.0117296	0.372286	FALSE	FALSE	2.2e-08	0.00191117	37.6674	6.43e-05
242	rs34123233	G	T	0.0214311	0.178839	FALSE	FALSE	3.6e-17	0.0024232	78.2183	0.000134899
243	rs34220916	G	C	0.0209644	0.170077	FALSE	TRUE	2.2e-16	0.00243448	74.1567	0.000124073
244	rs34324915	T	A	0.0208485	0.361868	FALSE	TRUE	6e-21	0.00191796	118.159	0.000200743
245	rs344035	A	G	-0.0146214	0.499962	FALSE	FALSE	9e-14	0.00184874	62.5496	0.000106893
246	rs344078	T	C	-0.0424589	0.171222	FALSE	FALSE	3.6e-55	0.00245214	299.809	0.000511641
247	rs34435227	G	A	-0.0128854	0.439848	FALSE	FALSE	5.5e-10	0.0018783	47.0613	8.18e-05
248	rs34441013	A	G	0.0319129	0.278277	FALSE	FALSE	5.4e-44	0.00204765	242.895	0.000409082
249	rs34553872	T	A	0.0610506	0.175969	FALSE	TRUE	2.7e-116	0.0024017	646.16	0.00108091
250	rs34575960	A	C	0.0257072	0.071699	FALSE	FALSE	2.6e-08	0.0035872	51.3566	8.8e-05
251	rs34620158	G	A	0.0130898	0.693631	FALSE	FALSE	1e-09	0.00198382	43.5371	7.28e-05
252	rs34945663	C	T	0.0148831	0.176158	FALSE	FALSE	1.5e-09	0.00243919	37.23	6.43e-05
253	rs35155027	C	G	-0.0158218	0.607185	FALSE	TRUE	2.3e-13	0.00190209	69.1907	0.000119413
254	rs35264941	C	G	-0.0572286	0.017749	FALSE	TRUE	1.2e-11	0.00702127	66.4344	0.000114196
255	rs35404230	C	T	0.0200009	0.122057	FALSE	FALSE	1.1e-09	0.00279429	51.2335	8.57e-05
256	rs35463915	T	C	-0.0202973	0.199335	FALSE	FALSE	4.6e-17	0.00231297	77.0078	0.000131505
257	rs35657711	C	T	0.0506141	0.215736	FALSE	FALSE	5.6e-102	0.00223761	511.649	0.000866878
258	rs35713954	T	G	-0.0109332	0.422689	FALSE	FALSE	9.8e-09	0.00188178	33.7563	5.83e-05
259	rs36010930	C	T	0.0137157	0.280106	FALSE	FALSE	2.7e-10	0.00203877	45.2582	7.59e-05
260	rs368510	A	G	0.0236734	0.331885	FALSE	FALSE	1.3e-29	0.00195912	146.015	0.000248536
261	rs370387	A	G	0.0468543	0.55747	FALSE	FALSE	2.9e-111	0.00185513	637.893	0.00108316
262	rs3747237	G	A	-0.0133407	0.31998	FALSE	FALSE	2e-12	0.001992	44.8515	7.75e-05
263	rs3757434	T	A	0.012737	0.17996	FALSE	TRUE	4.8e-08	0.00240813	27.9751	4.79e-05
264	rs3760456	T	C	-0.0227806	0.441998	FALSE	FALSE	1.3e-26	0.00186228	149.637	0.000255986
265	rs3765971	T	C	0.0283504	0.654824	FALSE	FALSE	1.9e-37	0.00192587	216.702	0.00036334
266	rs3777787	A	C	-0.0520223	0.541912	FALSE	FALSE	1.5e-143	0.0018396	799.706	0.00134365
267	rs3790608	A	G	0.0389237	0.150669	FALSE	FALSE	4.9e-44	0.00256693	229.931	0.000387757
268	rs3796014	G	A	0.0514866	0.727896	FALSE	FALSE	4.4e-108	0.00205699	626.501	0.00105008
269	rs3801427	T	C	0.0330967	0.761727	FALSE	FALSE	5.8e-45	0.00215007	236.953	0.000397625
270	rs3829849	T	C	0.0137668	0.36897	FALSE	FALSE	4.6e-14	0.00191868	51.4824	8.83e-05
271	rs3848474	A	G	0.0150619	0.444033	FALSE	FALSE	1.8e-11	0.0018751	64.5221	0.000112009
272	rs402072	C	T	-0.0162661	0.161834	FALSE	FALSE	1e-09	0.00252161	41.6111	7.18e-05
273	rs41302867	A	G	-0.0257919	0.123456	FALSE	FALSE	3.9e-16	0.00277985	86.0839	0.000143974
274	rs42032	A	G	-0.0219323	0.262262	FALSE	FALSE	8.3e-22	0.00207825	111.371	0.000186138
275	rs426810	G	A	0.011313	0.462241	FALSE	FALSE	1e-08	0.00185734	37.0997	6.36e-05
276	rs4305309	C	T	-0.073412	0.642774	FALSE	FALSE	1e-200	0.00191639	1467.45	0.00247495
277	rs4360494	C	G	0.0193723	0.55518	FALSE	TRUE	2.5e-23	0.00184458	110.297	0.000185358
278	rs4418639	A	G	-0.0164218	0.590177	FALSE	FALSE	1.7e-13	0.00187602	76.624	0.000130452
279	rs4505759	T	C	0.0568166	0.307674	FALSE	FALSE	1e-131	0.00200649	801.816	0.00137525
280	rs4595506	G	A	-0.0230826	0.496308	FALSE	FALSE	6.9e-29	0.00184184	157.059	0.000266389
281	rs4635400	A	G	-0.0500354	0.358614	FALSE	FALSE	1.3e-119	0.00193524	668.472	0.00115168
282	rs4664604	G	C	0.0184833	0.831206	FALSE	TRUE	3.3e-11	0.00244143	57.315	9.59e-05
283	rs4669522	C	T	0.0171116	0.793789	FALSE	FALSE	1.9e-10	0.00226385	57.1326	9.59e-05
284	rs4693374	C	A	0.0187892	0.483149	FALSE	FALSE	1.8e-18	0.00184863	103.303	0.000176317
285	rs4739697	G	A	-0.0185541	0.658217	FALSE	FALSE	3.7e-18	0.0019646	89.1927	0.000154892
286	rs4743930	T	C	0.0294771	0.25228	FALSE	FALSE	3.8e-35	0.00213721	190.227	0.000327809
287	rs4759843	G	A	-0.0118233	0.350987	FALSE	FALSE	3e-08	0.00193725	37.2481	6.37e-05
288	rs4780403	A	G	-0.0563428	0.012843	FALSE	FALSE	3.4e-10	0.0083876	45.1231	8.05e-05
289	rs4782351	G	A	-0.0147954	0.614458	FALSE	FALSE	4e-13	0.0019028	60.4596	0.000103716
290	rs4806003	A	C	-0.0116216	0.63788	FALSE	FALSE	2.3e-08	0.00193036	36.2454	6.24e-05
291	rs4806862	T	G	0.0200669	0.327085	FALSE	FALSE	2.3e-22	0.00199053	101.63	0.00017726
292	rs4821797	C	T	-0.0235549	0.330581	FALSE	FALSE	6.8e-24	0.00197781	141.838	0.000245566
293	rs4836373	C	T	-0.0190058	0.504539	FALSE	FALSE	8.6e-22	0.00185311	105.188	0.000180595
294	rs4869284	G	C	-0.014342	0.23166	FALSE	TRUE	8.6e-11	0.00219778	42.5842	7.32e-05
295	rs4876361	A	G	-0.0126682	0.724617	FALSE	FALSE	1.6e-09	0.00207981	37.1006	6.4e-05
296	rs4882032	G	A	0.0371442	0.972599	FALSE	FALSE	3.2e-08	0.00564622	43.2777	7.35e-05
297	rs4936266	A	G	-0.0967327	0.018103	FALSE	FALSE	2.4e-37	0.00690027	196.523	0.000332654
298	rs4961733	A	G	0.0263102	0.804343	FALSE	FALSE	5.5e-20	0.00233944	126.48	0.000217879
299	rs4964511	C	T	-0.0125168	0.509925	FALSE	FALSE	4.5e-10	0.00184861	45.8452	7.83e-05
300	rs4979905	T	C	-0.0262079	0.179984	FALSE	FALSE	5.6e-24	0.00240067	119.178	0.000202745
301	rs55704141	A	G	0.0287216	0.402056	FALSE	FALSE	3.5e-45	0.00188828	231.357	0.000396638
302	rs55709850	T	G	-0.016715	0.29156	FALSE	FALSE	2.6e-14	0.00205346	66.258	0.000115418
303	rs55711911	A	G	-0.0250851	0.065187	FALSE	FALSE	2.8e-10	0.00372626	45.3193	7.67e-05
304	rs55721532	G	A	0.0218544	0.29474	FALSE	FALSE	4.5e-23	0.0020073	118.536	0.000198562
305	rs55772556	T	G	0.0136327	0.325958	FALSE	FALSE	3.1e-11	0.00195222	48.7645	8.17e-05
306	rs55826238	T	G	0.0124978	0.239409	FALSE	FALSE	2.2e-08	0.00215287	33.7	5.69e-05
307	rs55863202	C	T	0.0263509	0.04723	FALSE	FALSE	1.6e-08	0.0043612	36.5071	6.25e-05
308	rs56009005	A	G	-0.0326834	0.07303	FALSE	FALSE	1.6e-14	0.00364112	80.5717	0.000144628
309	rs56104760	G	A	-0.0413936	0.185825	FALSE	FALSE	1.4e-56	0.0023515	309.866	0.000518464
310	rs56320441	C	T	0.0243596	0.086802	FALSE	FALSE	5.2e-12	0.00329318	54.7151	9.41e-05
311	rs56682471	T	A	0.0271138	0.214263	FALSE	TRUE	7.2e-30	0.00222912	147.949	0.000247534
312	rs56744189	A	C	-0.0177578	0.273716	FALSE	FALSE	2.2e-14	0.00208083	72.8288	0.000125376
313	rs56940811	T	C	0.0255441	0.068122	FALSE	FALSE	1.1e-08	0.00367912	48.2049	8.28e-05
314	rs57043009	T	C	0.0528756	0.147828	FALSE	FALSE	4.9e-71	0.00260887	410.775	0.000704408
315	rs571356	A	G	-0.0157818	0.3168	FALSE	FALSE	1.4e-12	0.0019608	64.7805	0.000107814
316	rs5735	C	T	-0.0179149	0.308897	FALSE	FALSE	8.1e-16	0.00201059	79.3925	0.00013703
317	rs5750263	T	C	0.0150002	0.160886	FALSE	FALSE	2.9e-08	0.00253378	35.0473	6.08e-05
318	rs5754387	C	G	-0.015804	0.195852	FALSE	TRUE	1.2e-09	0.00234886	45.2708	7.87e-05
319	rs578789	T	C	0.0204976	0.188503	FALSE	FALSE	4.4e-16	0.00237805	74.2954	0.000128541
320	rs59243338	C	T	-0.0140048	0.254354	FALSE	FALSE	4.3e-08	0.00211853	43.7001	7.44e-05
321	rs59813731	T	C	0.0211195	0.200227	FALSE	FALSE	2.7e-14	0.00235156	80.659	0.000142852
322	rs602633	G	T	-0.01352	0.782488	FALSE	FALSE	2.6e-09	0.00221606	37.221	6.22e-05
323	rs603424	A	G	-0.0301479	0.167987	FALSE	FALSE	4.8e-27	0.00246363	149.748	0.000254068
324	rs60507951	A	G	0.100973	0.092545	FALSE	FALSE	5.9e-168	0.00320949	989.775	0.00171245
325	rs6054777	A	G	-0.017591	0.266914	FALSE	FALSE	1.7e-13	0.00209487	70.5123	0.000121098
326	rs6117854	A	G	-0.0384374	0.32861	FALSE	FALSE	5e-62	0.00198936	373.318	0.000651919
327	rs6120819	C	T	0.0254544	0.178072	FALSE	FALSE	1.9e-22	0.00242342	110.323	0.000189664
328	rs6129493	G	A	-0.0138906	0.27897	FALSE	FALSE	5.3e-09	0.00207552	44.7905	7.76e-05
329	rs614802	G	A	0.0149457	0.320049	FALSE	FALSE	1.8e-10	0.00198041	56.9535	9.72e-05
330	rs61733768	A	G	-0.0760066	0.029156	FALSE	FALSE	7.7e-36	0.00552369	189.34	0.000327047
331	rs61780431	A	G	-0.0186571	0.2177	FALSE	FALSE	2.5e-13	0.00222351	70.4057	0.000118563
332	rs61921611	C	T	0.0191125	0.306891	FALSE	FALSE	3.8e-17	0.0020061	90.767	0.0001554
333	rs62007684	C	T	-0.0425588	0.342499	FALSE	FALSE	8.5e-81	0.00195615	473.339	0.000815764
334	rs62111830	G	A	-0.015818	0.263474	FALSE	FALSE	1.5e-13	0.0020814	57.7551	9.71e-05
335	rs62182131	A	G	-0.0270788	0.080351	FALSE	FALSE	6.4e-13	0.00336772	64.6524	0.000108368
336	rs62228067	C	A	0.0204759	0.232748	FALSE	FALSE	1.8e-14	0.00219962	86.654	0.000149741
337	rs62302300	T	C	-0.0241058	0.162137	FALSE	FALSE	1.5e-14	0.00250442	92.646	0.00015788
338	rs62321667	A	G	-0.022818	0.121367	FALSE	FALSE	3.8e-13	0.00284112	64.5021	0.000111044
339	rs62389387	A	G	-0.0126431	0.217526	FALSE	FALSE	1.3e-09	0.00222234	32.3656	5.44e-05
340	rs62396264	G	C	-0.0316785	0.03725	FALSE	TRUE	9.7e-10	0.0048348	42.9309	7.2e-05
341	rs634277	G	A	-0.0683091	0.314618	FALSE	FALSE	1e-200	0.00198219	1187.58	0.00201235
342	rs6465495	G	T	-0.0200095	0.649387	FALSE	FALSE	1.2e-21	0.00191178	109.546	0.00018232
343	rs6469765	C	T	-0.0235686	0.795471	FALSE	FALSE	3.2e-19	0.00229466	105.494	0.000180749
344	rs6471752	T	C	-0.0211287	0.151685	FALSE	FALSE	5.2e-14	0.0025875	66.678	0.000114888
345	rs6485702	C	T	-0.0347608	0.659283	FALSE	FALSE	2.8e-59	0.00194109	320.691	0.000542844
346	rs6542920	G	A	0.0120098	0.654478	FALSE	FALSE	6.6e-10	0.00192212	39.0399	6.52e-05
347	rs6546334	T	C	-0.017524	0.343796	FALSE	FALSE	1.4e-16	0.00192843	82.5765	0.000138559
348	rs6559947	T	C	0.0144411	0.714881	FALSE	FALSE	9.7e-09	0.0020828	48.0732	8.5e-05
349	rs665783	A	G	-0.0194481	0.301594	FALSE	FALSE	7.5e-18	0.001994	95.1266	0.000159336
350	rs6664489	A	G	0.0147233	0.780946	FALSE	FALSE	1.3e-08	0.00221644	44.1262	7.42e-05
351	rs666592	T	C	-0.0128759	0.575165	FALSE	FALSE	2.1e-12	0.00189318	46.2561	8.1e-05
352	rs66927142	T	C	0.0317057	0.118805	FALSE	FALSE	4e-23	0.0028366	124.933	0.00021048
353	rs6722557	C	G	0.019637	0.253466	FALSE	TRUE	4.6e-14	0.00210679	86.8772	0.000145932
354	rs6782178	T	C	0.0144077	0.416305	FALSE	FALSE	1e-14	0.00187672	58.937	0.000100883
355	rs6794670	G	C	-0.0146637	0.204027	FALSE	TRUE	8.4e-11	0.00230593	40.4383	6.98e-05
356	rs6799205	T	C	-0.00995098	0.482459	FALSE	FALSE	2.5e-08	0.0018465	29.0423	4.95e-05
357	rs6839437	C	T	0.033192	0.835157	FALSE	FALSE	9e-36	0.00248792	177.989	0.000303344
358	rs6842128	C	T	0.014983	0.728543	FALSE	FALSE	2.8e-09	0.00207236	52.2715	8.88e-05
359	rs6846476	G	T	-0.0140931	0.572409	FALSE	FALSE	6.5e-14	0.00186759	56.944	9.72e-05
360	rs6861681	A	G	0.0118161	0.302845	FALSE	FALSE	3.7e-08	0.00200822	34.6197	5.9e-05
361	rs6864688	T	C	-0.0148055	0.531857	FALSE	FALSE	2.7e-13	0.00185172	63.9283	0.000109156
362	rs6866190	G	A	-0.0163946	0.159718	FALSE	FALSE	6.6e-09	0.00251997	42.3262	7.21e-05
363	rs6882422	A	G	-0.0288998	0.117233	FALSE	FALSE	1.9e-19	0.0028886	100.095	0.000172868
364	rs6885822	A	G	-0.023218	0.160632	FALSE	FALSE	2.9e-20	0.00251604	85.1555	0.000145366
365	rs6938070	A	T	-0.0237011	0.6983	FALSE	TRUE	1.7e-24	0.00199331	141.379	0.000236692
366	rs6965122	G	A	-0.045652	0.328877	FALSE	FALSE	2.6e-93	0.0019407	553.351	0.000919995
367	rs6977460	G	A	-0.0172836	0.259803	FALSE	FALSE	5.3e-15	0.00207898	69.114	0.000114892
368	rs7000279	T	C	0.0132997	0.265502	FALSE	FALSE	7.7e-09	0.00210527	39.9086	6.9e-05
369	rs7017252	T	C	0.0165146	0.382995	FALSE	FALSE	6.4e-16	0.00191174	74.6236	0.000128899
370	rs7021585	A	G	0.0187345	0.249105	FALSE	FALSE	3.3e-15	0.00214147	76.5347	0.000131303
371	rs7040344	T	C	-0.0276745	0.351966	FALSE	FALSE	4.4e-39	0.00195032	201.347	0.000349372
372	rs7102	C	T	-0.0203849	0.365025	FALSE	FALSE	3.5e-20	0.00192847	111.735	0.000192631
373	rs7121746	G	A	-0.0567108	0.585146	FALSE	FALSE	3.9e-167	0.00187757	912.299	0.00156142
374	rs7125361	G	C	0.0342978	0.421173	FALSE	TRUE	7.3e-69	0.00186957	336.548	0.000573551
375	rs713111	A	G	0.0223531	0.122531	FALSE	FALSE	4.9e-13	0.00279238	64.0803	0.000107444
376	rs71338573	T	C	0.0394907	0.073524	FALSE	FALSE	1.6e-20	0.00355297	123.539	0.000212463
377	rs7135535	A	G	-0.0129379	0.451512	FALSE	FALSE	1.2e-10	0.00185824	48.4755	8.29e-05
378	rs71390846	C	G	-0.0399743	0.188698	FALSE	TRUE	6.1e-57	0.0023772	282.767	0.000489262
379	rs7147775	G	T	-0.0177025	0.483193	FALSE	FALSE	1.3e-16	0.00186059	90.5244	0.000156512
380	rs7167692	C	T	-0.046048	0.052347	FALSE	FALSE	3.4e-25	0.00416742	122.091	0.000210374
381	rs7175531	C	T	0.0324797	0.648841	FALSE	FALSE	2.4e-52	0.00194669	278.374	0.000480724
382	rs7176579	A	G	-0.0155106	0.512172	FALSE	FALSE	3.9e-13	0.00185937	69.5863	0.000120218
383	rs7191269	G	A	-0.0303844	0.401893	FALSE	FALSE	1.8e-44	0.0018871	259.244	0.000443834
384	rs7197197	A	G	0.015231	0.585143	FALSE	FALSE	2.3e-11	0.00188965	64.9669	0.000112628
385	rs7209460	T	C	0.0518966	0.697544	FALSE	FALSE	5.79e-116	0.00201253	664.953	0.00113643
386	rs7212160	A	G	-0.0164713	0.743046	FALSE	FALSE	9.9e-13	0.00213662	59.4291	0.000103599
387	rs7237942	G	A	-0.0171727	0.787373	FALSE	FALSE	3.2e-12	0.00226848	57.3067	9.87e-05
388	rs7251807	G	A	-0.0253812	0.119105	FALSE	FALSE	2.7e-15	0.00289342	76.9483	0.000135179
389	rs72656010	C	T	0.0200167	0.130991	FALSE	FALSE	6.3e-10	0.00275397	52.828	9.12e-05
390	rs72692842	T	C	-0.0287011	0.093045	FALSE	FALSE	4.9e-13	0.00314748	83.1513	0.000139029
391	rs72790907	T	C	0.0226638	0.126515	FALSE	FALSE	2.2e-14	0.00275534	67.657	0.000113525
392	rs72793938	G	A	0.0227441	0.135759	FALSE	FALSE	6e-14	0.00270417	70.7404	0.000121387
393	rs7280028	C	T	0.0128336	0.198703	FALSE	FALSE	2.2e-08	0.0023289	30.3664	5.24e-05
394	rs72813180	G	C	-0.0158831	0.153781	FALSE	TRUE	8.2e-09	0.00257143	38.1522	6.57e-05
395	rs72871127	C	T	-0.0289003	0.062325	FALSE	FALSE	1e-12	0.00382827	56.9899	9.76e-05
396	rs72925179	A	G	-0.0145854	0.183778	FALSE	FALSE	2.6e-09	0.00236239	38.1181	6.38e-05
397	rs72945685	T	C	0.023181	0.111507	FALSE	FALSE	2e-12	0.00290996	63.4583	0.000106476
398	rs72971208	C	G	-0.018437	0.105166	FALSE	TRUE	2.6e-08	0.00299591	37.8722	6.4e-05
399	rs73029263	G	A	-0.0319483	0.132312	FALSE	FALSE	1.8e-26	0.00270787	139.2	0.000234363
400	rs73139123	T	C	0.0151817	0.818788	FALSE	FALSE	1.3e-08	0.00242234	39.2797	6.84e-05
401	rs73207790	A	G	-0.0229924	0.155103	FALSE	FALSE	2.2e-17	0.00255768	80.8117	0.000138555
402	rs73212812	A	G	0.0483276	0.030866	FALSE	FALSE	4.5e-14	0.00536368	81.1826	0.000139728
403	rs73238169	A	G	-0.0192255	0.133667	FALSE	FALSE	2.1e-10	0.00271286	50.2225	8.56e-05
404	rs7329483	G	A	-0.024161	0.881829	FALSE	FALSE	1.7e-13	0.00288878	69.9518	0.000121662
405	rs73479996	A	G	-0.0224681	0.068238	FALSE	FALSE	9.7e-10	0.00361381	38.6545	6.42e-05
406	rs73520180	C	T	0.0388431	0.077579	FALSE	FALSE	1.9e-21	0.00346494	125.671	0.000215939
407	rs74119759	T	C	-0.0288327	0.159264	FALSE	FALSE	1.7e-26	0.00253973	128.882	0.000222627
408	rs7445576	T	C	-0.0185774	0.207467	FALSE	FALSE	6.1e-13	0.00228548	66.0713	0.000113492
409	rs747091	G	T	0.0127451	0.558325	FALSE	FALSE	7.3e-11	0.00186306	46.7984	8.01e-05
410	rs7484147	C	T	-0.0465706	0.636636	FALSE	FALSE	1.8e-108	0.0019184	589.309	0.00100343
411	rs7488974	A	G	0.0510753	0.39735	FALSE	FALSE	3.4e-123	0.00188744	732.274	0.00124937
412	rs7504492	C	T	0.0129557	0.377717	FALSE	FALSE	4.6e-10	0.00191968	45.5472	7.89e-05
413	rs7516171	T	C	0.0261324	0.176526	FALSE	FALSE	1.1e-21	0.00240245	118.317	0.00019854
414	rs75230517	C	G	-0.100591	0.050521	FALSE	TRUE	3.1e-108	0.00418287	578.319	0.000970746
415	rs7527300	T	C	-0.0250301	0.406925	FALSE	FALSE	3.4e-30	0.00186936	179.282	0.000302398
416	rs7560701	C	G	0.0102981	0.497806	FALSE	TRUE	2e-08	0.00183624	31.4524	5.3e-05
417	rs757179	C	G	-0.0376548	0.944344	FALSE	TRUE	9.1e-18	0.00398266	89.3907	0.000149043
418	rs757286	T	C	0.0118112	0.282996	FALSE	FALSE	8e-09	0.00204524	33.3501	5.66e-05
419	rs75809680	T	C	-0.065566	0.0787	FALSE	FALSE	3.7e-63	0.00343994	363.29	0.000623395
420	rs7585120	T	C	0.0177357	0.267124	FALSE	FALSE	2.3e-12	0.00208224	72.5493	0.00012316
421	rs7599234	T	G	-0.0118703	0.48733	FALSE	FALSE	2.9e-08	0.00183274	41.9488	7.04e-05
422	rs7600317	A	G	-0.022135	0.231598	FALSE	FALSE	2.6e-18	0.00219432	101.755	0.000174386
423	rs7653133	G	C	0.0104027	0.626467	FALSE	TRUE	4.3e-09	0.00191904	29.3848	5.06e-05
424	rs7679094	T	C	-0.0135658	0.414612	FALSE	FALSE	4e-09	0.00187755	52.2042	8.93e-05
425	rs76813275	A	G	-0.0196561	0.105433	FALSE	FALSE	3.5e-09	0.00299276	43.1369	7.29e-05
426	rs76833657	A	G	-0.0422296	0.075682	FALSE	FALSE	1.7e-24	0.00349288	146.172	0.000249504
427	rs76901084	A	G	-0.0214651	0.186382	FALSE	FALSE	4.1e-16	0.00239627	80.2403	0.00013974
428	rs76983463	C	T	0.0402361	0.041102	FALSE	FALSE	3.7e-15	0.00467911	73.944	0.000127614
429	rs7699338	C	A	-0.0478532	0.091842	FALSE	FALSE	5.9e-40	0.0032053	222.886	0.000381992
430	rs7703751	T	A	-0.0242142	0.256713	FALSE	TRUE	2e-26	0.00211598	130.953	0.000223756
431	rs77112003	T	C	0.0139635	0.31176	FALSE	FALSE	4.7e-10	0.00199503	48.9878	8.37e-05
432	rs7728907	A	G	-0.0193642	0.762221	FALSE	FALSE	7.8e-16	0.0021839	78.6197	0.00013592
433	rs7741021	C	A	0.0786075	0.479105	FALSE	FALSE	1e-200	0.00183355	1837.98	0.00308417
434	rs77431781	T	A	-0.0251243	0.075869	FALSE	TRUE	2e-12	0.00357496	49.3905	8.85e-05
435	rs77599507	A	G	-0.0354222	0.089568	FALSE	FALSE	2.6e-21	0.00326437	117.747	0.000204636
436	rs7789880	T	C	-0.0272724	0.268707	FALSE	FALSE	5.2e-32	0.00205925	175.399	0.000292312
437	rs78015143	A	G	0.0275677	0.099761	FALSE	FALSE	1.4e-16	0.00310543	78.8053	0.000136505
438	rs7814941	G	A	0.0208641	0.202194	FALSE	FALSE	1.3e-13	0.00230546	81.8997	0.000140441
439	rs78432519	T	C	-0.0362448	0.113071	FALSE	FALSE	2.3e-31	0.00288679	157.637	0.000263488
440	rs78667121	A	G	0.0543063	0.031035	FALSE	FALSE	2.7e-17	0.00533768	103.513	0.000177374
441	rs7898342	A	G	0.0119713	0.575147	FALSE	FALSE	2.1e-09	0.00187471	40.7767	7e-05
442	rs79052526	A	G	-0.0371565	0.017714	FALSE	FALSE	4.4e-08	0.00695608	28.5324	4.8e-05
443	rs79077117	A	G	0.0153653	0.224872	FALSE	FALSE	3e-09	0.00223178	47.3999	8.23e-05
444	rs79191922	T	C	-0.0418795	0.016932	FALSE	FALSE	6.9e-09	0.00724248	33.4369	5.84e-05
445	rs7953929	G	C	-0.019431	0.200699	FALSE	TRUE	2.1e-12	0.00230723	70.9262	0.000121137
446	rs7959604	G	C	-0.0594083	0.074485	FALSE	TRUE	7.4e-54	0.00351663	285.39	0.000486605
447	rs7969486	C	T	0.0116772	0.452797	FALSE	FALSE	9.7e-10	0.00186027	39.4025	6.76e-05
448	rs79719017	C	T	0.0202577	0.298994	FALSE	FALSE	8e-20	0.00199747	102.853	0.000172026
449	rs79728480	G	C	0.0505996	0.038207	FALSE	TRUE	1.4e-15	0.00501299	101.882	0.000188169
450	rs79730878	C	T	-0.023725	0.229305	FALSE	FALSE	3.9e-22	0.00220237	116.046	0.000198948
451	rs7980899	T	C	-0.0158984	0.39382	FALSE	FALSE	4.6e-16	0.00188684	70.9961	0.00012068
452	rs8002850	A	G	-0.0286644	0.335061	FALSE	FALSE	1e-38	0.00196487	212.822	0.000366118
453	rs8008406	C	T	-0.0167854	0.262519	FALSE	FALSE	8.1e-12	0.00211219	63.1532	0.000109095
454	rs8073697	T	A	-0.0143742	0.340861	FALSE	TRUE	3.3e-10	0.00195442	54.0916	9.28e-05
455	rs8095921	A	G	0.0158789	0.224927	FALSE	FALSE	1.1e-09	0.00223855	50.3159	8.79e-05
456	rs825453	T	A	-0.0164877	0.608105	FALSE	TRUE	1.6e-14	0.00189518	75.6863	0.000129568
457	rs853163	A	G	0.0133272	0.260686	FALSE	FALSE	4.8e-08	0.00211987	39.5237	6.85e-05
458	rs868127	T	C	-0.0167563	0.285927	FALSE	FALSE	9.1e-13	0.00208037	64.8744	0.000114653
459	rs884205	C	A	0.0259088	0.746396	FALSE	FALSE	3e-26	0.00214851	145.418	0.000254127
460	rs890074	A	G	0.0123921	0.482698	FALSE	FALSE	7.9e-09	0.00183531	45.5899	7.67e-05
461	rs899631	T	G	0.0183832	0.390123	FALSE	FALSE	2.7e-19	0.0018979	93.8196	0.000160811
462	rs901865	C	T	-0.0268666	0.826621	FALSE	FALSE	8.4e-22	0.00244148	121.092	0.000206899
463	rs912146	A	G	0.0253489	0.156	FALSE	FALSE	3.5e-18	0.00255299	98.5866	0.000169206
464	rs9257744	A	C	-0.0200915	0.739691	FALSE	FALSE	9.1e-19	0.00208332	93.0059	0.000155451
465	rs928486	G	A	0.017258	0.783176	FALSE	FALSE	3.1e-11	0.00225215	58.7198	0.000101153
466	rs9290351	T	G	0.0238627	0.121025	FALSE	FALSE	5.9e-15	0.00282969	71.1147	0.000121149
467	rs9295508	G	A	0.00997261	0.364247	FALSE	FALSE	1.4e-08	0.00189929	27.5698	4.61e-05
468	rs9296151	A	G	-0.0384198	0.034725	FALSE	FALSE	4.4e-13	0.0049915	59.2442	9.9e-05
469	rs932828	A	G	-0.032155	0.610673	FALSE	FALSE	6.5e-54	0.00190189	285.841	0.000491643
470	rs9340903	T	C	-0.0512098	0.029991	FALSE	FALSE	5.1e-19	0.005378	90.6698	0.000152582
471	rs9364386	G	T	-0.0266947	0.176062	FALSE	FALSE	2.3e-26	0.00240198	123.512	0.000206747
472	rs9378485	C	T	-0.0141876	0.384783	FALSE	FALSE	1.5e-11	0.00188331	56.7508	9.53e-05
473	rs9385629	T	C	-0.0126627	0.306049	FALSE	FALSE	8.3e-10	0.002001	40.0457	6.81e-05
474	rs939666	T	C	0.0710745	0.201078	FALSE	FALSE	2.9e-178	0.00227297	977.773	0.00162303
475	rs9447004	G	A	-0.0235076	0.515316	FALSE	FALSE	1e-30	0.00183021	164.973	0.000276044
476	rs947091	A	G	0.0403792	0.482377	FALSE	FALSE	1.5e-87	0.00185128	475.739	0.000814227
477	rs9513510	C	G	-0.035268	0.698647	FALSE	TRUE	1.4e-56	0.0020194	305.011	0.000523751
478	rs9521510	C	T	-0.0213514	0.322581	FALSE	FALSE	8.5e-22	0.00199082	115.024	0.000199241
479	rs9530279	C	T	-0.0185815	0.262727	FALSE	FALSE	1.7e-15	0.00210666	77.7984	0.000133759
480	rs9532858	A	G	-0.0149322	0.681242	FALSE	FALSE	1.1e-13	0.00199213	56.1837	9.68e-05
481	rs9557349	C	T	-0.0214187	0.798126	FALSE	FALSE	2.8e-17	0.00230872	86.068	0.000147832
482	rs957772	G	A	-0.0122597	0.543808	FALSE	FALSE	4.8e-10	0.00187352	42.8194	7.46e-05
483	rs9594738	T	C	-0.0476665	0.490047	FALSE	FALSE	1.1e-119	0.00185382	661.134	0.0011356
484	rs960192	T	C	0.0173048	0.601828	FALSE	FALSE	9e-19	0.00188543	84.2384	0.000143518
485	rs9606139	A	G	-0.11533	0.108337	FALSE	FALSE	1e-200	0.00304573	1433.84	0.00256976
486	rs9608698	C	G	0.0206047	0.551832	FALSE	TRUE	1.9e-23	0.00187667	120.547	0.000209996
487	rs9631060	G	A	-0.0205178	0.219531	FALSE	FALSE	6.8e-17	0.00221595	85.7313	0.000144259
488	rs9829214	C	T	-0.0133609	0.620349	FALSE	FALSE	3.9e-10	0.00190353	49.2663	8.41e-05
489	rs9873544	C	T	0.0149911	0.621169	FALSE	FALSE	7.1e-13	0.00190221	62.1081	0.000105768
490	rs9896306	A	C	-0.0263111	0.271644	FALSE	FALSE	4.8e-27	0.00208086	159.879	0.000273938
491	rs9909232	C	A	-0.014619	0.820758	FALSE	FALSE	9.2e-11	0.00240872	36.835	6.29e-05
492	rs9921222	T	C	-0.0256994	0.470491	FALSE	FALSE	2.8e-33	0.00185555	191.822	0.000329079
493	rs9927137	G	A	-0.0123964	0.47599	FALSE	FALSE	5.5e-11	0.00186119	44.3617	7.67e-05
494	rs9974172	G	A	0.0179096	0.85314	FALSE	FALSE	3.4e-08	0.00264969	45.6856	8.04e-05

## Sheet: LSBMD
The instrument variables selected for lumbar spine bone mineral density in univariate MR analysis.
	SNP	effect_allele.exposure	other_allele.exposure	beta.exposure	eaf.exposure	remove	palindromic	ambiguous	pos	se.outcome	pval.outcome	mr_keep.outcome	pval.exposure	se.exposure	FSTAT	r
1	rs1023940	G	A	-0.064541	0.534845	FALSE	FALSE	FALSE	151932778	0.0118	0.275	TRUE	6.47e-13	0.00876	54.2805	0.00207266
2	rs11002249	T	C	0.069743	0.235402	FALSE	FALSE	FALSE	79447228	0.0168	0.1676	TRUE	1.01e-09	0.011142	39.1792	0.00175095
3	rs11024028	G	C	0.065776	0.147176	FALSE	TRUE	FALSE	16756873	0.0167	0.4444	TRUE	1.44e-08	0.011325	33.7318	0.00108608
4	rs11680288	A	G	-0.054235	0.428958	FALSE	FALSE	FALSE	166603281	0.0116	0.0210199	TRUE	3.12e-09	0.008933	36.8591	0.00144103
5	rs11692564	T	C	0.23782	0.0127287	FALSE	FALSE	FALSE	119545994	0.0394	0.5199	TRUE	4.1e-09	0.039471	36.3012	0.0014215
6	rs13046645	A	T	-0.055863	0.276293	FALSE	TRUE	FALSE	36818136	0.0149	0.8489	TRUE	2.92e-08	0.009829	32.3006	0.00124799
7	rs1357651	G	T	0.068117	0.645187	FALSE	FALSE	FALSE	38097862	0.0132	0.1801	TRUE	3.75e-13	0.009151	55.4057	0.00212435
8	rs2220189	G	C	-0.082756	0.610183	FALSE	TRUE	TRUE	120007708	0.0117	0.3752	TRUE	4.25e-20	0.008797	88.4933	0.00325799
9	rs2235811	G	A	-0.054301	0.537709	FALSE	FALSE	FALSE	10644158	0.0116	0.2353	TRUE	4.66e-09	0.009045	36.0395	0.00146591
10	rs2291467	T	C	-0.077421	0.228162	FALSE	FALSE	FALSE	68216756	0.016	0.784401	TRUE	9.64e-14	0.010148	58.2019	0.00211114
11	rs2566752	C	T	0.082922	0.41074	FALSE	FALSE	FALSE	68656697	0.0122	0.8643	TRUE	1.49e-19	0.008947	85.8945	0.00332846
12	rs35681117	T	C	0.055162	0.237947	FALSE	FALSE	FALSE	37959021	0.0127	0.1881	TRUE	2.39e-08	0.009645	32.7082	0.00110351
13	rs401680	T	A	0.056521	0.503898	FALSE	TRUE	TRUE	41127094	0.0118	0.2534	TRUE	3.7e-10	0.008802	41.2323	0.00159721
14	rs6965122	G	A	-0.061835	0.265712	FALSE	FALSE	FALSE	96133319	0.0127	0.2821	TRUE	7.4e-11	0.009266	44.5312	0.00149203
15	rs71390846	C	G	-0.064092	0.173667	FALSE	TRUE	FALSE	86714715	0.0142	0.1259	TRUE	3.8e-08	0.011373	31.7569	0.00117899
16	rs73326583	A	C	0.072363	0.160382	FALSE	FALSE	FALSE	91465976	0.0176	0.551899	TRUE	2.83e-09	0.011887	37.0569	0.00141026
17	rs7524102	G	A	0.089822	0.198329	FALSE	FALSE	FALSE	22698447	0.0205	0.8241	TRUE	2.41e-14	0.011494	61.0666	0.00256553
18	rs7807953	T	C	0.075102	0.263325	FALSE	FALSE	FALSE	121000718	0.0136	0.0903109	TRUE	4.11e-14	0.009698	59.968	0.00218827
19	rs78667121	A	G	0.149862	0.0221957	FALSE	FALSE	FALSE	43200103	0.0277	0.4612	TRUE	1.21e-08	0.025668	34.0863	0.000974841
20	rs884205	C	A	0.062204	0.786794	FALSE	FALSE	FALSE	60054857	0.013	0.00237799	TRUE	2.77e-09	0.010212	37.1019	0.00129816
21	rs894738	A	G	-0.062783	0.333492	FALSE	FALSE	FALSE	54417525	0.0118	0.1579	TRUE	2e-11	0.009136	47.2229	0.00175229
22	rs9533094	G	A	-0.082629	0.404296	FALSE	FALSE	FALSE	42965837	0.0117	0.01837	TRUE	2.8e-20	0.008741	89.3559	0.0032887
23	rs9921222	T	C	-0.053345	0.461177	FALSE	FALSE	FALSE	375782	0.0116	0.9215	TRUE	3.16e-09	0.008789	36.8374	0.00141427

## Sheet: TBBMD
The instrument variables selected for total body bone mineral density in univariate MR analysis.
	SNP	effect_allele.exposure	other_allele.exposure	beta.exposure	eaf.exposure	remove	palindromic	pval.outcome	se.exposure	pval.exposure	FSTAT	r
1	rs10048745	A	G	-0.0389	0.2477	FALSE	FALSE	0.5465	0.0067	6.44e-09	33.7081	0.000563957
2	rs1037011	C	T	0.0404	0.5208	FALSE	FALSE	0.4576	0.0057	1.54e-12	50.234	0.000814668
3	rs10490046	C	A	-0.0429	0.2391	FALSE	FALSE	0.0843995	0.0067	1.43e-10	40.9968	0.000669656
4	rs10493013	C	T	0.1013	0.1811	FALSE	FALSE	0.8432	0.0074	4.07e-43	187.387	0.00304368
5	rs10735851	A	G	-0.0541	0.7083	FALSE	FALSE	0.9142	0.0063	5.84e-18	73.7391	0.00120942
6	rs10777212	T	G	0.0452	0.3455	FALSE	FALSE	0.1973	0.006	5.05e-14	56.7491	0.000923984
7	rs10788264	A	G	-0.0338	0.4815	FALSE	FALSE	0.01501	0.0057	2.61e-09	35.1616	0.000570438
8	rs10832520	A	T	0.1123	0.0394	FALSE	TRUE	0.001232	0.0158	1e-12	50.5161	0.000954615
9	rs10901216	A	G	-0.0474	0.3438	FALSE	FALSE	0.8487	0.0061	5.53e-15	60.3784	0.00101374
10	rs10931982	C	T	0.0508	0.7903	FALSE	FALSE	0.4968	0.009	1.59e-08	31.8586	0.000855358
11	rs11228240	T	C	-0.083	0.2574	FALSE	FALSE	0.665001	0.0067	1.72e-35	153.459	0.0026336
12	rs1159798	C	A	-0.0429	0.7598	FALSE	FALSE	0.715899	0.007	1.01e-09	37.5581	0.000671764
13	rs11745493	G	A	-0.0445	0.2537	FALSE	FALSE	0.4938	0.0065	7.74e-12	46.8682	0.000749866
14	rs117557198	G	A	0.0769	0.0676	FALSE	FALSE	0.4784	0.012	1.58e-10	41.0653	0.000745473
15	rs118115924	T	G	-0.2822	0.0139	FALSE	FALSE	0.5756	0.0301	6.99e-21	87.8953	0.00218313
16	rs11898505	G	A	-0.0342	0.6674	FALSE	FALSE	0.6848	0.006	1.28e-08	32.4888	0.000519267
17	rs11904127	A	G	-0.0324	0.5512	FALSE	FALSE	0.8815	0.0057	1.18e-08	32.3091	0.000519376
18	rs11910328	A	G	-0.0429	0.8351	FALSE	FALSE	0.7561	0.0077	2.99e-08	31.0397	0.000506878
19	rs11934731	A	G	-0.0674	0.6738	FALSE	FALSE	0.1497	0.0061	8.39e-29	122.08	0.00199694
20	rs11995824	G	C	-0.0675	0.5681	FALSE	TRUE	0.9357	0.0058	1.06e-31	135.437	0.00223587
21	rs12044944	T	C	0.0553	0.1916	FALSE	FALSE	0.712901	0.0074	7.54e-14	55.8433	0.000947332
22	rs12258451	G	C	-0.0702	0.1307	FALSE	TRUE	0.4288	0.0089	2.41e-15	62.2127	0.00111982
23	rs12442242	G	A	0.0509	0.1499	FALSE	FALSE	0.3052	0.0082	4.94e-10	38.5294	0.000660294
24	rs12534510	C	A	0.0395	0.5545	FALSE	FALSE	0.1414	0.0057	3.15e-12	48.0208	0.000770856
25	rs12612325	A	G	-0.0548	0.2122	FALSE	FALSE	0.175	0.0078	1.98e-12	49.3579	0.00100404
26	rs1286150	C	T	0.0549	0.1955	FALSE	FALSE	0.755699	0.0072	2.44e-14	58.1386	0.000948085
27	rs13204965	C	A	-0.0619	0.229	FALSE	FALSE	0.8883	0.007	1.02e-18	78.1933	0.00135301
28	rs143187557	T	C	-0.1237	0.0223	FALSE	FALSE	0.0291199	0.0203	1.15e-09	37.1306	0.000667237
29	rs144279715	G	A	0.2295	0.0147	FALSE	FALSE	0.4183	0.0294	6.18e-15	60.9334	0.00152574
30	rs144691710	G	A	0.1017	0.0751	FALSE	FALSE	0.2978	0.0113	2.24e-19	80.9971	0.00143683
31	rs1452102	G	T	0.0345	0.4129	FALSE	FALSE	0.0116001	0.0057	1.74e-09	36.633	0.000577066
32	rs1548607	G	A	-0.0363	0.313	FALSE	FALSE	0.8248	0.0066	4.18e-08	30.2489	0.000566688
33	rs2252865	C	T	0.0328	0.6759	FALSE	FALSE	0.0806399	0.006	4.72e-08	29.8834	0.000471345
34	rs2289410	T	A	-0.0494	0.132	FALSE	TRUE	0.755	0.0088	2e-08	31.5118	0.000559213
35	rs2350085	C	T	0.0643	0.1274	FALSE	FALSE	0.0247503	0.0085	3.79e-14	57.2227	0.000919256
36	rs2414098	C	T	0.0329	0.6102	FALSE	FALSE	0.961	0.0059	1.99e-08	31.0937	0.000514915
37	rs2553773	G	C	0.037	0.5863	FALSE	TRUE	0.6076	0.0058	1.49e-10	40.6942	0.000664108
38	rs2566751	A	T	-0.0567	0.8727	FALSE	TRUE	0.9807	0.01	1.32e-08	32.1478	0.000714315
39	rs2566752	C	T	0.0721	0.3897	FALSE	FALSE	0.8643	0.0059	1.88e-34	149.331	0.00247272
40	rs2873195	T	A	0.0406	0.6873	FALSE	TRUE	0.6294	0.0062	4.31e-11	42.8798	0.000708527
41	rs34102936	A	G	0.0471	0.5897	FALSE	FALSE	0.2577	0.0057	1.87e-16	68.2774	0.00107351
42	rs34670419	T	G	-0.088	0.0394	FALSE	FALSE	0.5454	0.0154	1.09e-08	32.6519	0.000586184
43	rs35125553	G	A	0.0383	0.2855	FALSE	FALSE	0.888	0.0066	5.2e-09	33.674	0.000598461
44	rs35199438	T	G	-0.0489	0.3035	FALSE	FALSE	0.0591398	0.0062	2.36e-15	62.2041	0.00101095
45	rs3743347	A	C	0.0519	0.2351	FALSE	FALSE	0.569	0.0068	1.75e-14	58.2507	0.000968773
46	rs3801387	G	A	0.1347	0.2721	FALSE	FALSE	0.0978498	0.0063	1.15e-100	457.129	0.00718729
47	rs447911	C	G	0.0708	0.5348	FALSE	TRUE	0.2535	0.0057	6.29e-36	154.277	0.00249418
48	rs4757350	T	C	-0.0564	0.7852	FALSE	FALSE	1.69e-05	0.0069	3.75e-16	66.8105	0.00107301
49	rs4846580	A	G	0.0345	0.5329	FALSE	FALSE	0.549099	0.0058	3.21e-09	35.3807	0.000592548
50	rs55781332	G	A	0.0552	0.2169	FALSE	FALSE	0.2119	0.0069	8.07e-16	63.9977	0.00103511
51	rs56104760	G	A	-0.0747	0.1905	FALSE	FALSE	0.1392	0.0074	7.38e-24	101.897	0.00172101
52	rs6029130	T	C	0.0348	0.2874	FALSE	FALSE	0.6102	0.0063	3.5e-08	30.5114	0.000496045
53	rs6040063	G	A	-0.0359	0.4993	FALSE	FALSE	0.2299	0.0056	1.78e-10	41.0958	0.000644404
54	rs61884327	C	T	0.0801	0.0978	FALSE	FALSE	0.1166	0.0099	4.63e-16	65.4605	0.00113224
55	rs633995	A	G	0.0351	0.4251	FALSE	FALSE	0.4553	0.0058	1.61e-09	36.6221	0.000602182
56	rs634277	G	A	-0.0607	0.3322	FALSE	FALSE	0.763999	0.0061	2.15e-23	99.0153	0.00163476
57	rs6465511	G	C	0.0738	0.6752	FALSE	TRUE	0.3417	0.006	1.03e-34	151.285	0.00238886
58	rs6557155	G	T	0.0751	0.5682	FALSE	FALSE	0.2619	0.0059	2.56e-37	162.017	0.00276754
59	rs6960249	G	T	-0.0325	0.4091	FALSE	FALSE	0.01527	0.0057	1.45e-08	32.5088	0.00051067
60	rs7105860	C	G	-0.0468	0.6025	FALSE	TRUE	0.8696	0.0059	2.36e-15	62.9176	0.0010491
61	rs71390846	C	G	-0.0484	0.1836	FALSE	TRUE	0.1259	0.0075	1.38e-10	41.644	0.000702258
62	rs725670	A	G	-0.0322	0.383	FALSE	FALSE	0.3877	0.0059	3.61e-08	29.7846	0.000490033
63	rs73169678	A	C	0.0619	0.1117	FALSE	FALSE	0.3121	0.0091	1.05e-11	46.2683	0.000760369
64	rs73305797	T	A	-0.0422	0.2431	FALSE	TRUE	0.1242	0.0067	2.4e-10	39.6698	0.000655358
65	rs73349318	T	A	0.0472	0.1262	FALSE	TRUE	0.4304	0.0085	2.68e-08	30.8341	0.000491344
66	rs73719807	C	A	0.0925	0.0871	FALSE	FALSE	0.481599	0.0112	1.14e-16	68.2075	0.00136068
67	rs74394007	C	A	-0.0608	0.138	FALSE	FALSE	0.0921701	0.0083	2.46e-13	53.6581	0.000879475
68	rs7548588	C	T	0.0367	0.391	FALSE	FALSE	0.3515	0.0058	2.21e-10	40.0369	0.00064144
69	rs757138	G	T	0.0348	0.3111	FALSE	FALSE	0.00521795	0.0063	3.33e-08	30.5114	0.000519092
70	rs7586085	G	A	-0.0532	0.4663	FALSE	FALSE	0.0425902	0.0057	8.64e-21	87.108	0.00140869
71	rs76051363	T	C	-0.0794	0.1491	FALSE	FALSE	0.3401	0.0085	1.39e-20	87.2545	0.00159966
72	rs7728694	T	G	-0.0503	0.461	FALSE	FALSE	0.0251802	0.0059	1.3e-17	72.6803	0.00125735
73	rs7740042	A	T	-0.0494	0.2024	FALSE	TRUE	0.1738	0.0071	2.71e-12	48.4085	0.000787915
74	rs7741085	T	C	0.0423	0.5874	FALSE	FALSE	0.0404203	0.0057	1.51e-13	55.0701	0.000867309
75	rs780096	G	C	0.0311	0.5594	FALSE	TRUE	0.5461	0.0057	4.58e-08	29.7684	0.00047678
76	rs78667121	A	G	0.1326	0.0325	FALSE	FALSE	0.4612	0.018	1.7e-13	54.2658	0.00110574
77	rs8047501	G	A	-0.0524	0.5077	FALSE	FALSE	0.7822	0.0059	1.13e-18	78.8757	0.00137255
78	rs8070128	T	C	-0.0394	0.5763	FALSE	FALSE	0.2891	0.0059	1.98e-11	44.5936	0.000758105
79	rs818427	T	C	0.0342	0.3118	FALSE	FALSE	0.1842	0.0061	2.37e-08	31.4324	0.000501964
80	rs884205	C	A	0.0531	0.7579	FALSE	FALSE	0.00237799	0.0068	4.39e-15	60.9756	0.00103473
81	rs9594738	T	C	-0.0614	0.4592	FALSE	FALSE	0.0189998	0.0057	3.84e-27	116.03	0.00187243
82	rs9910055	T	C	0.0442	0.2624	FALSE	FALSE	0.544201	0.0067	3.12e-11	43.5191	0.000756239
83	rs9972944	G	A	-0.0363	0.5951	FALSE	FALSE	0.0903504	0.0059	6.87e-10	37.8524	0.000635011
84	rs9976876	T	G	-0.0375	0.447	FALSE	FALSE	0.552699	0.0058	8.01e-11	41.8014	0.000695225
