# Supplementary material for: Causal relationship between bone mineral density and intervertebral disc degeneration: a univariate and multivariable mendelian randomization study
Source: BMC Musculoskelet Disord. 2024 Jul 5;25:517. doi: 10.1186/s12891-024-07631-7 (PMC11225368; doi:10.1186/s12891-024-07631-7)
Supplement: Supplementary file 4 — Supplementary Material 4 [file 12891_2024_7631_MOESM4_ESM.xlsx]

## Sheet: FNBMD
The instrument variables chosen for femoral neck body bone mineral density in MVMR
	SNP	exposure	id.exposure	effect_allele.exposure	other_allele.exposure	eaf.exposure	beta.exposure	se.exposure	pval.exposure
1	rs10170839	Cigarettes smoked per day || id:ieu-b-142	ieu-b-142	C	A	0.48	-0.00656033	0.00550531	0.233
2	rs10794639	Cigarettes smoked per day || id:ieu-b-142	ieu-b-142	G	A	0.439	-0.000502225	0.005506	0.927
3	rs10811661	Cigarettes smoked per day || id:ieu-b-142	ieu-b-142	C	T	0.175	0.004263	0.00731098	0.56
4	rs11652763	Cigarettes smoked per day || id:ieu-b-142	ieu-b-142	A	G	0.115	-0.00274646	0.00921133	0.766
5	rs11725618	Cigarettes smoked per day || id:ieu-b-142	ieu-b-142	C	T	0.287	0.036064	0.00615782	4.67003e-09
6	rs13194508	Cigarettes smoked per day || id:ieu-b-142	ieu-b-142	C	T	0.222	-0.00504442	0.00636548	0.428
7	rs13389219	Cigarettes smoked per day || id:ieu-b-142	ieu-b-142	T	C	0.396	-0.00629434	0.00560744	0.261
8	rs1366594	Cigarettes smoked per day || id:ieu-b-142	ieu-b-142	C	A	0.488	0.00926129	0.00552482	0.0934997
9	rs1485307	Cigarettes smoked per day || id:ieu-b-142	ieu-b-142	C	T	0.555	0.00436981	0.005523	0.429
10	rs1579233	Cigarettes smoked per day || id:ieu-b-142	ieu-b-142	G	A	0.571	-0.0318201	0.00556452	1.06999e-08
11	rs1785493	Cigarettes smoked per day || id:ieu-b-142	ieu-b-142	T	C	0.367	-0.00897297	0.00575616	0.119
12	rs2138157	Cigarettes smoked per day || id:ieu-b-142	ieu-b-142	C	A	0.642	-0.00322746	0.00571434	0.572
13	rs215600	Cigarettes smoked per day || id:ieu-b-142	ieu-b-142	A	G	0.64	-0.0492503	0.0057525	1.10002e-17
16	rs2424888	Cigarettes smoked per day || id:ieu-b-142	ieu-b-142	A	G	0.405	0.0334848	0.00563586	2.76001e-09
17	rs2497306	Cigarettes smoked per day || id:ieu-b-142	ieu-b-142	C	A	0.478	0.004247	0.00550584	0.44
18	rs2566752	Cigarettes smoked per day || id:ieu-b-142	ieu-b-142	C	T	0.391	0.00378279	0.00568343	0.506001
19	rs2741856	Cigarettes smoked per day || id:ieu-b-142	ieu-b-142	C	G	0.0772	0.0121424	0.00988131	0.219
20	rs2877716	Cigarettes smoked per day || id:ieu-b-142	ieu-b-142	C	T	0.774	0.011826	0.00634853	0.0623993
21	rs3025383	Cigarettes smoked per day || id:ieu-b-142	ieu-b-142	C	T	0.18	-0.0578394	0.00704521	2.22024e-16
22	rs34406232	Cigarettes smoked per day || id:ieu-b-142	ieu-b-142	A	C	0.0259	-0.146992	0.0166972	1.33015e-18
23	rs35859536	Cigarettes smoked per day || id:ieu-b-142	ieu-b-142	T	C	0.309	0.00463139	0.00590094	0.432
24	rs3779381	Cigarettes smoked per day || id:ieu-b-142	ieu-b-142	G	A	0.263	0.00183391	0.0062755	0.77
25	rs436448	Cigarettes smoked per day || id:ieu-b-142	ieu-b-142	C	T	0.559	0.00833772	0.00555848	0.133
26	rs4785587	Cigarettes smoked per day || id:ieu-b-142	ieu-b-142	A	G	0.511	-0.0336223	0.00553496	1.26999e-09
27	rs4973727	Cigarettes smoked per day || id:ieu-b-142	ieu-b-142	T	C	0.0903	0.0180303	0.0105155	0.0863993
28	rs56113850	Cigarettes smoked per day || id:ieu-b-142	ieu-b-142	C	T	0.568	0.107205	0.00560367	1.10002e-81
29	rs58379124	Cigarettes smoked per day || id:ieu-b-142	ieu-b-142	C	T	0.748	0.0669394	0.00650172	8.99912e-25
30	rs632811	Cigarettes smoked per day || id:ieu-b-142	ieu-b-142	G	A	0.351	-0.0367137	0.00641049	1.03001e-08
31	rs6786649	Cigarettes smoked per day || id:ieu-b-142	ieu-b-142	A	C	0.318	0.00660082	0.00595176	0.268
32	rs7100710	Cigarettes smoked per day || id:ieu-b-142	ieu-b-142	G	A	0.779	-8.89391e-05	0.00672316	0.989
33	rs7108738	Cigarettes smoked per day || id:ieu-b-142	ieu-b-142	G	T	0.212	-0.0195996	0.00734526	0.00763994
34	rs7209460	Cigarettes smoked per day || id:ieu-b-142	ieu-b-142	T	C	0.705	-0.0074971	0.00610105	0.22
35	rs73229090	Cigarettes smoked per day || id:ieu-b-142	ieu-b-142	A	C	0.113	0.0554895	0.00876271	2.44e-10
36	rs7431710	Cigarettes smoked per day || id:ieu-b-142	ieu-b-142	A	G	0.644	-0.0349579	0.0058102	1.81999e-09
37	rs7524102	Cigarettes smoked per day || id:ieu-b-142	ieu-b-142	G	A	0.162	-0.00118141	0.00735511	0.872
38	rs75494138	Cigarettes smoked per day || id:ieu-b-142	ieu-b-142	T	C	0.0618	0.0598763	0.0105682	1.45001e-08
39	rs7766070	Cigarettes smoked per day || id:ieu-b-142	ieu-b-142	A	C	0.28	-0.0012614	0.00629128	0.841
40	rs787362	Cigarettes smoked per day || id:ieu-b-142	ieu-b-142	A	T	0.452	0.0304766	0.00557353	4.49997e-08
41	rs7903146	Cigarettes smoked per day || id:ieu-b-142	ieu-b-142	T	C	0.294	-0.0073174	0.00609783	0.231
42	rs790564	Cigarettes smoked per day || id:ieu-b-142	ieu-b-142	C	A	0.719	-0.0408927	0.00619302	3.97009e-11
43	rs7928017	Cigarettes smoked per day || id:ieu-b-142	ieu-b-142	A	C	0.413	-0.0329314	0.00555848	3.14e-09
44	rs8034191	Cigarettes smoked per day || id:ieu-b-142	ieu-b-142	C	T	0.328	0.182567	0.00588925	1e-200
45	rs895330	Cigarettes smoked per day || id:ieu-b-142	ieu-b-142	G	C	0.206	-0.0390041	0.00701668	2.67997e-08
46	rs9478217	Cigarettes smoked per day || id:ieu-b-142	ieu-b-142	G	A	0.56	-0.0029358	0.00561882	0.600999
14	rs10170839	Type 2 diabetes (adjusted for BMI) || id:ebi-a-GCST90093110	ebi-a-GCST90093110	C	A	0.3411	-0.0094	0.016	0.5567
210	rs10794639	Type 2 diabetes (adjusted for BMI) || id:ebi-a-GCST90093110	ebi-a-GCST90093110	G	A	0.4541	0.0313	0.0152	0.0394003
310	rs10811661	Type 2 diabetes (adjusted for BMI) || id:ebi-a-GCST90093110	ebi-a-GCST90093110	C	T	0.1372	-0.1664	0.0227	2.58702e-13
410	rs11652763	Type 2 diabetes (adjusted for BMI) || id:ebi-a-GCST90093110	ebi-a-GCST90093110	A	G	0.0276	-0.0249	0.0506	0.6222
510	rs11725618	Type 2 diabetes (adjusted for BMI) || id:ebi-a-GCST90093110	ebi-a-GCST90093110	C	T	0.1677	-0.0067	0.0209	0.7501
610	rs13194508	Type 2 diabetes (adjusted for BMI) || id:ebi-a-GCST90093110	ebi-a-GCST90093110	C	T	0.1845	-0.0357	0.0208	0.0858895
71	rs13389219	Type 2 diabetes (adjusted for BMI) || id:ebi-a-GCST90093110	ebi-a-GCST90093110	T	C	0.2565	-0.0982	0.0177	2.68602e-08
810	rs1366594	Type 2 diabetes (adjusted for BMI) || id:ebi-a-GCST90093110	ebi-a-GCST90093110	C	A	0.4316	-0.0126	0.0153	0.4101
91	rs1485307	Type 2 diabetes (adjusted for BMI) || id:ebi-a-GCST90093110	ebi-a-GCST90093110	C	T	0.6598	-0.0087	0.016	0.587899
101	rs1579233	Type 2 diabetes (adjusted for BMI) || id:ebi-a-GCST90093110	ebi-a-GCST90093110	G	A	0.4708	-0.0016	0.0153	0.9152
111	rs1785493	Type 2 diabetes (adjusted for BMI) || id:ebi-a-GCST90093110	ebi-a-GCST90093110	T	C	0.1311	0.0017	0.0227	0.9389
121	rs2138157	Type 2 diabetes (adjusted for BMI) || id:ebi-a-GCST90093110	ebi-a-GCST90093110	C	A	0.7619	0.1025	0.0181	1.39901e-08
131	rs215600	Type 2 diabetes (adjusted for BMI) || id:ebi-a-GCST90093110	ebi-a-GCST90093110	A	G	0.0011	-0.2566	0.395	0.515901
161	rs2424888	Type 2 diabetes (adjusted for BMI) || id:ebi-a-GCST90093110	ebi-a-GCST90093110	A	G	0.4363	0.02	0.0154	0.1952
171	rs2497306	Type 2 diabetes (adjusted for BMI) || id:ebi-a-GCST90093110	ebi-a-GCST90093110	C	A	0.3402	0.1093	0.016	8.63376e-12
181	rs2566752	Type 2 diabetes (adjusted for BMI) || id:ebi-a-GCST90093110	ebi-a-GCST90093110	C	T	0.4805	0.0046	0.0155	0.7671
191	rs2741856	Type 2 diabetes (adjusted for BMI) || id:ebi-a-GCST90093110	ebi-a-GCST90093110	C	G	0.0244	0.1326	0.0536	0.01335
201	rs2877716	Type 2 diabetes (adjusted for BMI) || id:ebi-a-GCST90093110	ebi-a-GCST90093110	C	T	0.7729	0.1124	0.0184	1.09199e-09
211	rs3025383	Type 2 diabetes (adjusted for BMI) || id:ebi-a-GCST90093110	ebi-a-GCST90093110	C	T	0.1852	-0.0004	0.0197	0.982
221	rs34406232	Type 2 diabetes (adjusted for BMI) || id:ebi-a-GCST90093110	ebi-a-GCST90093110	A	G	0.0007	-0.9805	0.6913	0.1561
231	rs35859536	Type 2 diabetes (adjusted for BMI) || id:ebi-a-GCST90093110	ebi-a-GCST90093110	T	C	0.2371	-0.1119	0.018	4.62999e-10
241	rs3779381	Type 2 diabetes (adjusted for BMI) || id:ebi-a-GCST90093110	ebi-a-GCST90093110	G	A	0.2376	-0.0159	0.018	0.3768
251	rs436448	Type 2 diabetes (adjusted for BMI) || id:ebi-a-GCST90093110	ebi-a-GCST90093110	C	T	0.3525	-0.0175	0.0159	0.2707
261	rs4785587	Type 2 diabetes (adjusted for BMI) || id:ebi-a-GCST90093110	ebi-a-GCST90093110	A	G	0.753	-0.0416	0.0243	0.0872107
271	rs4973727	Type 2 diabetes (adjusted for BMI) || id:ebi-a-GCST90093110	ebi-a-GCST90093110	T	C	0.2674	0.1109	0.017	7.43875e-11
281	rs56113850	Type 2 diabetes (adjusted for BMI) || id:ebi-a-GCST90093110	ebi-a-GCST90093110	C	T	0.4267	0.0351	0.0169	0.0376903
291	rs58379124	Type 2 diabetes (adjusted for BMI) || id:ebi-a-GCST90093110	ebi-a-GCST90093110	C	T	0.6972	-0.0027	0.0167	0.869
301	rs632811	Type 2 diabetes (adjusted for BMI) || id:ebi-a-GCST90093110	ebi-a-GCST90093110	G	A	0.5248	0.0162	0.0155	0.2938
311	rs6786649	Type 2 diabetes (adjusted for BMI) || id:ebi-a-GCST90093110	ebi-a-GCST90093110	A	C	0.4271	0.1298	0.0153	2.36102e-17
321	rs7100710	Type 2 diabetes (adjusted for BMI) || id:ebi-a-GCST90093110	ebi-a-GCST90093110	G	A	0.7481	-0.1116	0.0175	2e-10
331	rs7108738	Type 2 diabetes (adjusted for BMI) || id:ebi-a-GCST90093110	ebi-a-GCST90093110	G	T	0.1273	-0.0073	0.0229	0.7516
341	rs7209460	Type 2 diabetes (adjusted for BMI) || id:ebi-a-GCST90093110	ebi-a-GCST90093110	T	C	0.6029	-0.0079	0.0155	0.6095
351	rs73229090	Type 2 diabetes (adjusted for BMI) || id:ebi-a-GCST90093110	ebi-a-GCST90093110	A	C	0.042	0.0155	0.0397	0.696599
361	rs7431710	Type 2 diabetes (adjusted for BMI) || id:ebi-a-GCST90093110	ebi-a-GCST90093110	A	G	0.0144	0.1279	0.0724	0.0773108
371	rs7524102	Type 2 diabetes (adjusted for BMI) || id:ebi-a-GCST90093110	ebi-a-GCST90093110	G	A	0.2143	0.0221	0.0185	0.2325
381	rs75494138	Type 2 diabetes (adjusted for BMI) || id:ebi-a-GCST90093110	ebi-a-GCST90093110	T	C	0.0565	-0.0346	0.0345	0.316
391	rs7766070	Type 2 diabetes (adjusted for BMI) || id:ebi-a-GCST90093110	ebi-a-GCST90093110	A	C	0.2661	0.123	0.017	4.79292e-13
401	rs787362	Type 2 diabetes (adjusted for BMI) || id:ebi-a-GCST90093110	ebi-a-GCST90093110	A	T	0.4437	0.0356	0.0153	0.0197601
411	rs7903146	Type 2 diabetes (adjusted for BMI) || id:ebi-a-GCST90093110	ebi-a-GCST90093110	T	C	0.3087	0.2641	0.0163	7.94145e-59
421	rs790564	Type 2 diabetes (adjusted for BMI) || id:ebi-a-GCST90093110	ebi-a-GCST90093110	C	A	0.7131	0.0281	0.017	0.0984192
431	rs7928017	Type 2 diabetes (adjusted for BMI) || id:ebi-a-GCST90093110	ebi-a-GCST90093110	A	C	0.4129	-0.0061	0.0155	0.6933
441	rs8034191	Type 2 diabetes (adjusted for BMI) || id:ebi-a-GCST90093110	ebi-a-GCST90093110	C	T	0.2471	-0.0209	0.0177	0.2373
451	rs895330	Type 2 diabetes (adjusted for BMI) || id:ebi-a-GCST90093110	ebi-a-GCST90093110	G	C	0.1959	-0.004	0.0197	0.8382
461	rs9478217	Type 2 diabetes (adjusted for BMI) || id:ebi-a-GCST90093110	ebi-a-GCST90093110	G	A	0.4376	-0.0084	0.0153	0.581599
47	rs10170839	Femoral neck bone mineral density || id:ieu-a-980	ieu-a-980	C	A	0.431424	-0.059358	0.007521	1.20005e-14
48	rs10794639	Femoral neck bone mineral density || id:ieu-a-980	ieu-a-980	G	A	0.458313	-0.051188	0.007546	3.29989e-11
49	rs10811661	Femoral neck bone mineral density || id:ieu-a-980	ieu-a-980	C	T	0.186078	-0.013716	0.009792	0.1705
50	rs11652763	Femoral neck bone mineral density || id:ieu-a-980	ieu-a-980	A	G	0.147574	0.083568	0.012659	1.09001e-10
51	rs11725618	Femoral neck bone mineral density || id:ieu-a-980	ieu-a-980	C	T	0.243755	-0.012133	0.008309	0.153047
52	rs13194508	Femoral neck bone mineral density || id:ieu-a-980	ieu-a-980	C	T	0.195465	-0.051843	0.008915	1.29999e-08
53	rs13389219	Femoral neck bone mineral density || id:ieu-a-980	ieu-a-980	T	C	0.402466	-0.010387	0.007566	0.179138
54	rs1366594	Femoral neck bone mineral density || id:ieu-a-980	ieu-a-980	C	A	0.522593	-0.079453	0.007525	5.44001e-25
55	rs1485307	Femoral neck bone mineral density || id:ieu-a-980	ieu-a-980	C	T	0.582657	-0.061597	0.00761	2.49e-15
56	rs1579233	Femoral neck bone mineral density || id:ieu-a-980	ieu-a-980	G	A	0.57494	-0.000367	0.007534	0.961993
57	rs1785493	Femoral neck bone mineral density || id:ieu-a-980	ieu-a-980	T	C	0.365235	-0.045109	0.008037	4.06004e-08
58	rs2138157	Femoral neck bone mineral density || id:ieu-a-980	ieu-a-980	C	A	0.634129	-0.009167	0.007768	0.248186
59	rs215600	Femoral neck bone mineral density || id:ieu-a-980	ieu-a-980	A	G	0.583134	0.011067	0.007856	0.168042
60	rs2424888	Femoral neck bone mineral density || id:ieu-a-980	ieu-a-980	A	G	0.461734	0.005987	0.007796	0.452438
61	rs2497306	Femoral neck bone mineral density || id:ieu-a-980	ieu-a-980	C	A	0.376372	-0.015367	0.007494	0.0448136
62	rs2566752	Femoral neck bone mineral density || id:ieu-a-980	ieu-a-980	C	T	0.41074	0.061943	0.007699	3.65006e-15
63	rs2741856	Femoral neck bone mineral density || id:ieu-a-980	ieu-a-980	C	G	0.0573588	0.087631	0.014131	1.33999e-09
64	rs2877716	Femoral neck bone mineral density || id:ieu-a-980	ieu-a-980	C	T	0.764678	0.014145	0.008586	0.106969
65	rs3025383	Femoral neck bone mineral density || id:ieu-a-980	ieu-a-980	C	T	0.206364	0.009317	0.010023	0.363062
66	rs34406232	Femoral neck bone mineral density || id:ieu-a-980	ieu-a-980	A	C	0.0197295	-0.036329	0.023934	0.137476
67	rs35859536	Femoral neck bone mineral density || id:ieu-a-980	ieu-a-980	T	C	0.283214	-0.001139	0.008078	0.890229
68	rs3779381	Femoral neck bone mineral density || id:ieu-a-980	ieu-a-980	G	A	0.252188	0.057989	0.008522	2.87012e-11
69	rs436448	Femoral neck bone mineral density || id:ieu-a-980	ieu-a-980	C	T	0.519809	0.063845	0.007565	1.55991e-16
72	rs4785587	Femoral neck bone mineral density || id:ieu-a-980	ieu-a-980	A	G	0.584089	0.013502	0.007829	0.0915145
73	rs4973727	Femoral neck bone mineral density || id:ieu-a-980	ieu-a-980	T	C	0.113286	0.003503	0.013791	0.803726
74	rs56113850	Femoral neck bone mineral density || id:ieu-a-980	ieu-a-980	C	T	0.530231	0.002814	0.007841	0.725479
75	rs58379124	Femoral neck bone mineral density || id:ieu-a-980	ieu-a-980	C	T	0.690533	-0.01859	0.008971	0.0426148
76	rs632811	Femoral neck bone mineral density || id:ieu-a-980	ieu-a-980	G	A	0.393317	-0.003311	0.008046	0.687182
77	rs6786649	Femoral neck bone mineral density || id:ieu-a-980	ieu-a-980	A	C	0.349006	0.011489	0.008047	0.162396
78	rs7100710	Femoral neck bone mineral density || id:ieu-a-980	ieu-a-980	G	A	0.748926	-0.006933	0.009168	0.459342
79	rs7108738	Femoral neck bone mineral density || id:ieu-a-980	ieu-a-980	G	T	0.192681	0.082771	0.009715	8.07049e-17
80	rs7209460	Femoral neck bone mineral density || id:ieu-a-980	ieu-a-980	T	C	0.705251	0.050829	0.008199	1.34999e-09
81	rs73229090	Femoral neck bone mineral density || id:ieu-a-980	ieu-a-980	A	C	0.0898966	-0.003076	0.011611	0.795479
82	rs7431710	Femoral neck bone mineral density || id:ieu-a-980	ieu-a-980	A	G	0.679952	0.005673	0.007935	0.484202
83	rs7524102	Femoral neck bone mineral density || id:ieu-a-980	ieu-a-980	G	A	0.198329	0.083798	0.009823	7.36038e-17
84	rs75494138	Femoral neck bone mineral density || id:ieu-a-980	ieu-a-980	T	C	0.0556881	0.060959	0.014772	5.45004e-05
85	rs7766070	Femoral neck bone mineral density || id:ieu-a-980	ieu-a-980	A	C	0.268894	0.007202	0.008491	0.406572
86	rs787362	Femoral neck bone mineral density || id:ieu-a-980	ieu-a-980	A	T	0.448767	-0.004884	0.007563	0.527501
87	rs7903146	Femoral neck bone mineral density || id:ieu-a-980	ieu-a-980	T	C	0.26611	0.012597	0.008559	0.149857
88	rs790564	Femoral neck bone mineral density || id:ieu-a-980	ieu-a-980	C	A	0.704296	-0.006668	0.008371	0.435735
89	rs7928017	Femoral neck bone mineral density || id:ieu-a-980	ieu-a-980	A	C	0.420207	-0.005262	0.007533	0.494281
90	rs8034191	Femoral neck bone mineral density || id:ieu-a-980	ieu-a-980	C	T	0.273429	-0.01502	0.008004	0.0663544
92	rs895330	Femoral neck bone mineral density || id:ieu-a-980	ieu-a-980	G	C	0.226889	0.025861	0.009676	0.00893491
93	rs9478217	Femoral neck bone mineral density || id:ieu-a-980	ieu-a-980	G	A	0.482657	0.052736	0.007608	1.22999e-11

## Sheet: eBMD
The instrument variables chosen for heel bone mineral density in MVMR
	SNP	exposure	id.exposure	effect_allele.exposure	other_allele.exposure	eaf.exposure	beta.exposure	se.exposure	pval.exposure
1	rs10015974	Cigarettes smoked per day || id:ieu-b-142	ieu-b-142	G	A	0.751	0.000935123	0.00710961	0.895
2	rs10087008	Cigarettes smoked per day || id:ieu-b-142	ieu-b-142	A	T	0.266	0.00979202	0.00637406	0.125
3	rs10145299	Cigarettes smoked per day || id:ieu-b-142	ieu-b-142	C	T	0.467	-0.00553559	0.00550812	0.316
5	rs10206992	Cigarettes smoked per day || id:ieu-b-142	ieu-b-142	G	T	0.256	-0.00455136	0.0062755	0.468
6	rs10222078	Cigarettes smoked per day || id:ieu-b-142	ieu-b-142	A	G	0.387	-0.00172361	0.00561882	0.759
7	rs1022834	Cigarettes smoked per day || id:ieu-b-142	ieu-b-142	C	A	0.354	-0.00030264	0.00577112	0.958
8	rs10245919	Cigarettes smoked per day || id:ieu-b-142	ieu-b-142	T	C	0.644	0.00106824	0.0058277	0.855
9	rs10264106	Cigarettes smoked per day || id:ieu-b-142	ieu-b-142	C	A	0.177	-0.00422092	0.00707428	0.551001
10	rs10407062	Cigarettes smoked per day || id:ieu-b-142	ieu-b-142	C	T	0.459	-0.00280526	0.00559933	0.617
11	rs10410950	Cigarettes smoked per day || id:ieu-b-142	ieu-b-142	A	G	0.0533	-0.00603921	0.0127887	0.636999
12	rs1042704	Cigarettes smoked per day || id:ieu-b-142	ieu-b-142	A	G	0.191	-0.00945781	0.00684343	0.167
13	rs1043003	Cigarettes smoked per day || id:ieu-b-142	ieu-b-142	C	T	0.357	0.0141094	0.00567105	0.0129
14	rs10474093	Cigarettes smoked per day || id:ieu-b-142	ieu-b-142	C	T	0.444	-0.00481563	0.00554953	0.385
15	rs10490046	Cigarettes smoked per day || id:ieu-b-142	ieu-b-142	C	A	0.252	-0.00113615	0.00658152	0.863
16	rs10515269	Cigarettes smoked per day || id:ieu-b-142	ieu-b-142	G	C	0.487	0.0023047	0.00550928	0.676
17	rs10739971	Cigarettes smoked per day || id:ieu-b-142	ieu-b-142	A	G	0.31	0.000400555	0.00586772	0.946
18	rs10740042	Cigarettes smoked per day || id:ieu-b-142	ieu-b-142	C	T	0.688	-0.00233457	0.00591078	0.693
20	rs10762859	Cigarettes smoked per day || id:ieu-b-142	ieu-b-142	A	T	0.478	-0.0107099	0.00554537	0.0533998
21	rs10764201	Cigarettes smoked per day || id:ieu-b-142	ieu-b-142	T	C	0.543	-0.000165441	0.00551165	0.976
22	rs10765568	Cigarettes smoked per day || id:ieu-b-142	ieu-b-142	T	C	0.368	-0.00302736	0.00574172	0.598
23	rs10779795	Cigarettes smoked per day || id:ieu-b-142	ieu-b-142	G	A	0.335	-0.00476273	0.00584924	0.416
24	rs10783573	Cigarettes smoked per day || id:ieu-b-142	ieu-b-142	A	G	0.657	0.00105555	0.00594733	0.859
26	rs10817895	Cigarettes smoked per day || id:ieu-b-142	ieu-b-142	T	A	0.28	-0.00284228	0.00614412	0.644
27	rs10824766	Cigarettes smoked per day || id:ieu-b-142	ieu-b-142	T	C	0.109	-0.00212419	0.0087975	0.809
28	rs10842704	Cigarettes smoked per day || id:ieu-b-142	ieu-b-142	G	T	0.249	-0.00149148	0.00636548	0.815
29	rs10848507	Cigarettes smoked per day || id:ieu-b-142	ieu-b-142	G	A	0.13	-0.0114898	0.00856402	0.18
30	rs10859561	Cigarettes smoked per day || id:ieu-b-142	ieu-b-142	T	C	0.5	0.00819442	0.0055756	0.142
31	rs10887745	Cigarettes smoked per day || id:ieu-b-142	ieu-b-142	T	G	0.433	0.00761116	0.00562633	0.176
32	rs10917449	Cigarettes smoked per day || id:ieu-b-142	ieu-b-142	G	A	0.243	-0.00602723	0.00645075	0.35
33	rs10931982	Cigarettes smoked per day || id:ieu-b-142	ieu-b-142	C	T	0.8	0.00183863	0.00670034	0.784
35	rs11023882	Cigarettes smoked per day || id:ieu-b-142	ieu-b-142	A	G	0.471	-0.0249948	0.00552043	5.91998e-06
36	rs11067228	Cigarettes smoked per day || id:ieu-b-142	ieu-b-142	G	A	0.438	-0.0059292	0.00608323	0.33
37	rs11073930	Cigarettes smoked per day || id:ieu-b-142	ieu-b-142	C	G	0.535	-0.000365236	0.00553769	0.947
38	rs11088458	Cigarettes smoked per day || id:ieu-b-142	ieu-b-142	G	A	0.697	0.00314092	0.00617174	0.611
39	rs11107263	Cigarettes smoked per day || id:ieu-b-142	ieu-b-142	A	C	0.115	0.00784922	0.00840078	0.35
40	rs11127656	Cigarettes smoked per day || id:ieu-b-142	ieu-b-142	A	G	0.265	-0.00589716	0.00617174	0.339
41	rs11142400	Cigarettes smoked per day || id:ieu-b-142	ieu-b-142	A	G	0.33	0.00182529	0.0058277	0.753999
42	rs1114344	Cigarettes smoked per day || id:ieu-b-142	ieu-b-142	G	A	0.563	0.00101751	0.00555096	0.855
43	rs11175773	Cigarettes smoked per day || id:ieu-b-142	ieu-b-142	T	C	0.096	0.00284519	0.00943691	0.763001
44	rs11175835	Cigarettes smoked per day || id:ieu-b-142	ieu-b-142	A	G	0.706	0.00204929	0.00615095	0.738999
45	rs11196170	Cigarettes smoked per day || id:ieu-b-142	ieu-b-142	A	G	0.247	-0.00827846	0.00678198	0.221
46	rs112073168	Cigarettes smoked per day || id:ieu-b-142	ieu-b-142	A	G	0.0259	-0.0168567	0.016773	0.315
47	rs11228240	Cigarettes smoked per day || id:ieu-b-142	ieu-b-142	T	C	0.272	-0.006391	0.00620749	0.304
48	rs11238756	Cigarettes smoked per day || id:ieu-b-142	ieu-b-142	C	T	0.452	-0.00163516	0.00553416	0.768
49	rs11242776	Cigarettes smoked per day || id:ieu-b-142	ieu-b-142	C	T	0.453	0.00303098	0.00556166	0.586001
52	rs112766772	Cigarettes smoked per day || id:ieu-b-142	ieu-b-142	C	T	0.212	0.00865885	0.00660231	0.19
53	rs1133400	Cigarettes smoked per day || id:ieu-b-142	ieu-b-142	G	A	0.205	0.00377068	0.00664496	0.571
54	rs113488960	Cigarettes smoked per day || id:ieu-b-142	ieu-b-142	C	G	0.0378	-0.0190717	0.0209339	0.362
55	rs114268629	Cigarettes smoked per day || id:ieu-b-142	ieu-b-142	C	T	0.0247	0.0170973	0.0163016	0.294
56	rs114667987	Cigarettes smoked per day || id:ieu-b-142	ieu-b-142	T	C	0.0205	0.00466024	0.0172013	0.787
57	rs11576308	Cigarettes smoked per day || id:ieu-b-142	ieu-b-142	A	G	0.606	3.28625e-05	0.00568626	0.995
58	rs1159798	Cigarettes smoked per day || id:ieu-b-142	ieu-b-142	C	A	0.738	0.00957324	0.00719568	0.184
60	rs11643240	Cigarettes smoked per day || id:ieu-b-142	ieu-b-142	G	A	0.294	0.02576	0.00632254	4.68004e-05
61	rs11668064	Cigarettes smoked per day || id:ieu-b-142	ieu-b-142	G	A	0.305	0.00773743	0.00604192	0.2
62	rs11670056	Cigarettes smoked per day || id:ieu-b-142	ieu-b-142	T	C	0.0711	-0.000662859	0.0107672	0.951
63	rs11675489	Cigarettes smoked per day || id:ieu-b-142	ieu-b-142	G	A	0.431	0.00363474	0.00553649	0.512
64	rs11688492	Cigarettes smoked per day || id:ieu-b-142	ieu-b-142	C	T	0.448	0.000281763	0.00553649	0.959
65	rs11696009	Cigarettes smoked per day || id:ieu-b-142	ieu-b-142	C	A	0.356	0.00528116	0.00581085	0.363
66	rs117111740	Cigarettes smoked per day || id:ieu-b-142	ieu-b-142	C	T	0.0278	0.0184903	0.0160331	0.248
67	rs117124857	Cigarettes smoked per day || id:ieu-b-142	ieu-b-142	T	C	0.0215	0.0209903	0.0188499	0.266
68	rs11725618	Cigarettes smoked per day || id:ieu-b-142	ieu-b-142	C	T	0.287	0.036064	0.00615782	4.67003e-09
69	rs11729023	Cigarettes smoked per day || id:ieu-b-142	ieu-b-142	T	C	0.109	0.00870146	0.00853249	0.307
70	rs117445182	Cigarettes smoked per day || id:ieu-b-142	ieu-b-142	A	C	0.0144	0.0138296	0.0209926	0.51
71	rs117481343	Cigarettes smoked per day || id:ieu-b-142	ieu-b-142	T	C	0.0233	0.00360695	0.0158328	0.82
72	rs11752784	Cigarettes smoked per day || id:ieu-b-142	ieu-b-142	G	A	0.113	-0.0046994	0.00928801	0.612999
73	rs11752873	Cigarettes smoked per day || id:ieu-b-142	ieu-b-142	T	C	0.153	0.00825292	0.00821196	0.314
74	rs117557198	Cigarettes smoked per day || id:ieu-b-142	ieu-b-142	G	A	0.0697	-0.00355256	0.0105682	0.736
76	rs1181334	Cigarettes smoked per day || id:ieu-b-142	ieu-b-142	G	T	0.823	-0.00278447	0.00696117	0.689
77	rs1187624	Cigarettes smoked per day || id:ieu-b-142	ieu-b-142	C	A	0.0727	0.00725167	0.0111498	0.515
78	rs11880992	Cigarettes smoked per day || id:ieu-b-142	ieu-b-142	A	G	0.408	0.0152499	0.00562118	0.00668005
80	rs11934731	Cigarettes smoked per day || id:ieu-b-142	ieu-b-142	A	G	0.677	-0.0027151	0.00591078	0.646001
81	rs11995050	Cigarettes smoked per day || id:ieu-b-142	ieu-b-142	C	A	0.222	-0.00396302	0.00662345	0.55
82	rs12041821	Cigarettes smoked per day || id:ieu-b-142	ieu-b-142	A	C	0.188	0.0113202	0.00714523	0.113
83	rs12121554	Cigarettes smoked per day || id:ieu-b-142	ieu-b-142	A	G	0.637	-0.00275674	0.00591787	0.641
84	rs12127020	Cigarettes smoked per day || id:ieu-b-142	ieu-b-142	G	C	0.196	-0.00057849	0.00705686	0.935
85	rs12149673	Cigarettes smoked per day || id:ieu-b-142	ieu-b-142	G	A	0.297	-0.00447832	0.00597375	0.454
86	rs12210993	Cigarettes smoked per day || id:ieu-b-142	ieu-b-142	A	G	0.482	0.00514555	0.00551661	0.351
87	rs12276167	Cigarettes smoked per day || id:ieu-b-142	ieu-b-142	G	T	0.587	0.0020543	0.00561192	0.715
88	rs12323717	Cigarettes smoked per day || id:ieu-b-142	ieu-b-142	G	A	0.346	-0.00579175	0.00573469	0.312
89	rs12332674	Cigarettes smoked per day || id:ieu-b-142	ieu-b-142	G	T	0.153	-0.00897597	0.00758608	0.237
90	rs12358555	Cigarettes smoked per day || id:ieu-b-142	ieu-b-142	G	A	0.219	0.00925446	0.00651141	0.155
91	rs12372718	Cigarettes smoked per day || id:ieu-b-142	ieu-b-142	G	A	0.375	-0.0101914	0.00563586	0.0707001
92	rs12443188	Cigarettes smoked per day || id:ieu-b-142	ieu-b-142	A	T	0.232	-0.00484354	0.00653103	0.457999
93	rs12448684	Cigarettes smoked per day || id:ieu-b-142	ieu-b-142	A	G	0.469	-0.00858568	0.00553052	0.12
94	rs12452440	Cigarettes smoked per day || id:ieu-b-142	ieu-b-142	C	T	0.561	-0.00386569	0.00611985	0.528
95	rs12487905	Cigarettes smoked per day || id:ieu-b-142	ieu-b-142	C	T	0.213	0.00177019	0.00681852	0.795
96	rs12499988	Cigarettes smoked per day || id:ieu-b-142	ieu-b-142	T	C	0.323	-0.00843139	0.00576358	0.144
97	rs12534970	Cigarettes smoked per day || id:ieu-b-142	ieu-b-142	G	A	0.508	0.000162032	0.00603857	0.979
98	rs12545602	Cigarettes smoked per day || id:ieu-b-142	ieu-b-142	A	C	0.13	-0.0010727	0.00813213	0.895
99	rs1256065	Cigarettes smoked per day || id:ieu-b-142	ieu-b-142	T	G	0.566	0.00199379	0.00552978	0.719
100	rs12569559	Cigarettes smoked per day || id:ieu-b-142	ieu-b-142	G	T	0.482	0.00392748	0.00552127	0.477
101	rs12616772	Cigarettes smoked per day || id:ieu-b-142	ieu-b-142	C	A	0.632	0.0120969	0.00580672	0.0373001
102	rs12733821	Cigarettes smoked per day || id:ieu-b-142	ieu-b-142	C	G	0.627	-0.0100315	0.00576294	0.0817994
103	rs12756373	Cigarettes smoked per day || id:ieu-b-142	ieu-b-142	C	A	0.0671	0.00289988	0.00959195	0.762
104	rs12811685	Cigarettes smoked per day || id:ieu-b-142	ieu-b-142	G	C	0.322	-0.00933416	0.00591528	0.114
105	rs1286075	Cigarettes smoked per day || id:ieu-b-142	ieu-b-142	T	C	0.19	-0.000142197	0.00736266	0.985
106	rs1286662	Cigarettes smoked per day || id:ieu-b-142	ieu-b-142	G	A	0.177	-0.00571618	0.00713409	0.423
107	rs12924535	Cigarettes smoked per day || id:ieu-b-142	ieu-b-142	T	G	0.591	-0.00717341	0.00570686	0.208
108	rs12941363	Cigarettes smoked per day || id:ieu-b-142	ieu-b-142	A	C	0.177	0.0157214	0.00737029	0.0329997
109	rs12942736	Cigarettes smoked per day || id:ieu-b-142	ieu-b-142	T	C	0.238	-0.00653103	0.00653103	0.316
110	rs12945403	Cigarettes smoked per day || id:ieu-b-142	ieu-b-142	C	T	0.65	-0.0159405	0.00583232	0.00627004
111	rs12986939	Cigarettes smoked per day || id:ieu-b-142	ieu-b-142	A	G	0.715	-0.0204929	0.00615095	0.000883995
112	rs13002567	Cigarettes smoked per day || id:ieu-b-142	ieu-b-142	C	T	0.313	-0.00480918	0.0058277	0.409
113	rs13022378	Cigarettes smoked per day || id:ieu-b-142	ieu-b-142	T	C	0.385	0.00865544	0.00564619	0.125
114	rs13070996	Cigarettes smoked per day || id:ieu-b-142	ieu-b-142	T	G	0.278	-0.00157701	0.0061108	0.796
115	rs13072536	Cigarettes smoked per day || id:ieu-b-142	ieu-b-142	T	A	0.24	-0.0120802	0.00656107	0.0657007
116	rs13088318	Cigarettes smoked per day || id:ieu-b-142	ieu-b-142	G	A	0.315	-0.00674682	0.00587235	0.251
117	rs13133616	Cigarettes smoked per day || id:ieu-b-142	ieu-b-142	G	A	0.239	-0.00869559	0.0062755	0.166
118	rs13154707	Cigarettes smoked per day || id:ieu-b-142	ieu-b-142	G	A	0.283	-0.0135147	0.00620749	0.0294999
119	rs13179493	Cigarettes smoked per day || id:ieu-b-142	ieu-b-142	C	T	0.285	-0.00150094	0.00611736	0.806
120	rs1351623	Cigarettes smoked per day || id:ieu-b-142	ieu-b-142	T	C	0.189	0.0021262	0.00739799	0.774
121	rs1386625	Cigarettes smoked per day || id:ieu-b-142	ieu-b-142	G	A	0.926	0.00598791	0.00943241	0.526
122	rs139603701	Cigarettes smoked per day || id:ieu-b-142	ieu-b-142	G	A	0.01	0.00799821	0.0216882	0.713001
123	rs140676008	Cigarettes smoked per day || id:ieu-b-142	ieu-b-142	A	G	0.0207	-0.00841359	0.0217238	0.697999
124	rs141399219	Cigarettes smoked per day || id:ieu-b-142	ieu-b-142	T	C	0.0264	0.00385905	0.016322	0.813
125	rs1414660	Cigarettes smoked per day || id:ieu-b-142	ieu-b-142	T	C	0.189	0.000725585	0.0070145	0.918
126	rs141795717	Cigarettes smoked per day || id:ieu-b-142	ieu-b-142	A	G	0.015	-0.0331543	0.0202145	0.101
127	rs1428968	Cigarettes smoked per day || id:ieu-b-142	ieu-b-142	T	C	0.167	0.00370334	0.00718047	0.606001
129	rs1475120	Cigarettes smoked per day || id:ieu-b-142	ieu-b-142	A	G	0.554	-0.0160807	0.00552212	0.00358996
130	rs1487241	Cigarettes smoked per day || id:ieu-b-142	ieu-b-142	T	A	0.703	-0.00285436	0.00595176	0.630999
131	rs149078150	Cigarettes smoked per day || id:ieu-b-142	ieu-b-142	T	C	0.0132	0.0242872	0.0229492	0.29
132	rs150059308	Cigarettes smoked per day || id:ieu-b-142	ieu-b-142	A	G	0.00898	0.0557867	0.0237659	0.0188999
133	rs1502201	Cigarettes smoked per day || id:ieu-b-142	ieu-b-142	A	G	0.732	0.00588469	0.0063236	0.352
134	rs150445982	Cigarettes smoked per day || id:ieu-b-142	ieu-b-142	T	C	0.0173	0.00498129	0.018324	0.786001
135	rs150967545	Cigarettes smoked per day || id:ieu-b-142	ieu-b-142	A	G	0.0244	-0.00682486	0.0168016	0.684
136	rs1521908	Cigarettes smoked per day || id:ieu-b-142	ieu-b-142	C	T	0.482	-0.0069646	0.005506	0.207
137	rs1528602	Cigarettes smoked per day || id:ieu-b-142	ieu-b-142	C	T	0.28	0.00179718	0.00622314	0.772999
138	rs1533142	Cigarettes smoked per day || id:ieu-b-142	ieu-b-142	G	C	0.758	-0.00364218	0.00653103	0.577
139	rs1535571	Cigarettes smoked per day || id:ieu-b-142	ieu-b-142	G	A	0.552	-0.00251139	0.00554673	0.651
141	rs1548607	Cigarettes smoked per day || id:ieu-b-142	ieu-b-142	G	A	0.332	-0.000334009	0.00587702	0.955
142	rs1550270	Cigarettes smoked per day || id:ieu-b-142	ieu-b-142	C	T	0.316	0.00182339	0.00657532	0.782
144	rs159408	Cigarettes smoked per day || id:ieu-b-142	ieu-b-142	T	A	0.373	-0.00932961	0.00562596	0.0972994
145	rs1622638	Cigarettes smoked per day || id:ieu-b-142	ieu-b-142	A	G	0.394	-0.00882035	0.00560093	0.115
146	rs167365	Cigarettes smoked per day || id:ieu-b-142	ieu-b-142	G	C	0.645	0.00567	0.005713	0.321
147	rs16878921	Cigarettes smoked per day || id:ieu-b-142	ieu-b-142	A	G	0.115	-0.00191452	0.00925416	0.836
148	rs17010957	Cigarettes smoked per day || id:ieu-b-142	ieu-b-142	C	T	0.146	-0.00785087	0.00777352	0.312
149	rs1708627	Cigarettes smoked per day || id:ieu-b-142	ieu-b-142	G	A	0.579	0.000462522	0.00556006	0.934
150	rs17265513	Cigarettes smoked per day || id:ieu-b-142	ieu-b-142	C	T	0.192	-0.00755881	0.00684343	0.269
151	rs17429745	Cigarettes smoked per day || id:ieu-b-142	ieu-b-142	T	G	0.352	0.00928516	0.00589608	0.115
152	rs174598	Cigarettes smoked per day || id:ieu-b-142	ieu-b-142	A	G	0.319	-0.0149708	0.00585405	0.0106001
153	rs17472350	Cigarettes smoked per day || id:ieu-b-142	ieu-b-142	C	T	0.025	0.0132152	0.0175968	0.453
154	rs17507577	Cigarettes smoked per day || id:ieu-b-142	ieu-b-142	A	G	0.0803	0.00787738	0.00997216	0.43
156	rs1766790	Cigarettes smoked per day || id:ieu-b-142	ieu-b-142	T	C	0.177	0.00142829	0.00742533	0.847
157	rs17679410	Cigarettes smoked per day || id:ieu-b-142	ieu-b-142	G	A	0.219	-0.00626501	0.00648258	0.334
158	rs17686786	Cigarettes smoked per day || id:ieu-b-142	ieu-b-142	C	T	0.0425	0.00900528	0.0133065	0.499001
159	rs1777277	Cigarettes smoked per day || id:ieu-b-142	ieu-b-142	A	C	0.448	0.00110034	0.00554341	0.843
160	rs181367	Cigarettes smoked per day || id:ieu-b-142	ieu-b-142	G	C	0.305	0.00174137	0.00601188	0.771999
161	rs183084030	Cigarettes smoked per day || id:ieu-b-142	ieu-b-142	A	T	0.0267	-0.015706	0.0145827	0.282
163	rs1844776	Cigarettes smoked per day || id:ieu-b-142	ieu-b-142	C	T	0.569	0.00767729	0.00561419	0.172
164	rs1859839	Cigarettes smoked per day || id:ieu-b-142	ieu-b-142	A	G	0.162	-5.97506e-05	0.00743406	0.994
165	rs188424982	Cigarettes smoked per day || id:ieu-b-142	ieu-b-142	A	G	0.00898	0.0548819	0.0257858	0.0332997
166	rs1891002	Cigarettes smoked per day || id:ieu-b-142	ieu-b-142	A	T	0.325	-0.000329162	0.00609142	0.957
167	rs1902177	Cigarettes smoked per day || id:ieu-b-142	ieu-b-142	T	C	0.566	-0.00288571	0.00558467	0.606001
168	rs1907310	Cigarettes smoked per day || id:ieu-b-142	ieu-b-142	A	G	0.803	0.00292674	0.0072941	0.689
169	rs1991431	Cigarettes smoked per day || id:ieu-b-142	ieu-b-142	A	G	0.421	0.00715785	0.00553891	0.196
170	rs1999536	Cigarettes smoked per day || id:ieu-b-142	ieu-b-142	C	G	0.56	0.00684603	0.00564651	0.225
171	rs2029999	Cigarettes smoked per day || id:ieu-b-142	ieu-b-142	T	C	0.707	-0.000374347	0.00594127	0.95
172	rs2052480	Cigarettes smoked per day || id:ieu-b-142	ieu-b-142	A	G	0.255	0.0169898	0.0061108	0.00543
173	rs206432	Cigarettes smoked per day || id:ieu-b-142	ieu-b-142	T	G	0.505	0.00323363	0.0055053	0.557
174	rs2069442	Cigarettes smoked per day || id:ieu-b-142	ieu-b-142	C	G	0.266	0.00254716	0.00612397	0.678
175	rs2073381	Cigarettes smoked per day || id:ieu-b-142	ieu-b-142	C	G	0.296	-0.00475153	0.00605401	0.433
176	rs2073489	Cigarettes smoked per day || id:ieu-b-142	ieu-b-142	C	T	0.585	-0.00712195	0.0056304	0.206
177	rs2085490	Cigarettes smoked per day || id:ieu-b-142	ieu-b-142	G	A	0.547	-0.00171511	0.00550688	0.755
180	rs212417	Cigarettes smoked per day || id:ieu-b-142	ieu-b-142	A	G	0.648	0.00604168	0.00584071	0.3
181	rs215226	Cigarettes smoked per day || id:ieu-b-142	ieu-b-142	G	A	0.396	-0.00060961	0.00561192	0.914
182	rs2216949	Cigarettes smoked per day || id:ieu-b-142	ieu-b-142	T	C	0.148	-0.00740733	0.00818502	0.366
183	rs2227607	Cigarettes smoked per day || id:ieu-b-142	ieu-b-142	A	C	0.116	-0.0201086	0.00897493	0.025
184	rs2239626	Cigarettes smoked per day || id:ieu-b-142	ieu-b-142	C	T	0.314	-0.00835842	0.00604794	0.167
185	rs2240226	Cigarettes smoked per day || id:ieu-b-142	ieu-b-142	T	C	0.287	-0.00212966	0.00636358	0.737999
186	rs2254027	Cigarettes smoked per day || id:ieu-b-142	ieu-b-142	A	C	0.679	0.00067843	0.00597325	0.91
187	rs2272443	Cigarettes smoked per day || id:ieu-b-142	ieu-b-142	T	C	0.249	-0.0157187	0.00655516	0.0164999
188	rs2273500	Cigarettes smoked per day || id:ieu-b-142	ieu-b-142	C	T	0.159	0.0680938	0.00779553	2.47002e-18
189	rs2346204	Cigarettes smoked per day || id:ieu-b-142	ieu-b-142	A	C	0.274	-0.00202947	0.0063236	0.748001
190	rs2382801	Cigarettes smoked per day || id:ieu-b-142	ieu-b-142	A	C	0.45	-0.000945839	0.00550688	0.864
191	rs2388792	Cigarettes smoked per day || id:ieu-b-142	ieu-b-142	G	A	0.51	-0.00542555	0.00551165	0.325
192	rs2442599	Cigarettes smoked per day || id:ieu-b-142	ieu-b-142	A	G	0.711	0.00133774	0.00615095	0.828
193	rs2446415	Cigarettes smoked per day || id:ieu-b-142	ieu-b-142	G	A	0.0287	0.0268077	0.0161363	0.0966006
194	rs2509353	Cigarettes smoked per day || id:ieu-b-142	ieu-b-142	T	C	0.428	0.0121604	0.00553891	0.0281002
195	rs2514845	Cigarettes smoked per day || id:ieu-b-142	ieu-b-142	G	T	0.652	0.00217354	0.00572778	0.704001
196	rs2546985	Cigarettes smoked per day || id:ieu-b-142	ieu-b-142	G	A	0.785	-0.00349161	0.00663416	0.599
197	rs2553772	Cigarettes smoked per day || id:ieu-b-142	ieu-b-142	G	T	0.545	0.00539479	0.00552043	0.328
198	rs2566752	Cigarettes smoked per day || id:ieu-b-142	ieu-b-142	C	T	0.391	0.00378279	0.00568343	0.506001
199	rs2566774	Cigarettes smoked per day || id:ieu-b-142	ieu-b-142	C	T	0.801	-0.00233458	0.00707124	0.741
200	rs2627668	Cigarettes smoked per day || id:ieu-b-142	ieu-b-142	T	G	0.094	-0.00611588	0.00901738	0.498
201	rs2637318	Cigarettes smoked per day || id:ieu-b-142	ieu-b-142	A	G	0.917	0.0137756	0.00971655	0.156
202	rs2639953	Cigarettes smoked per day || id:ieu-b-142	ieu-b-142	A	G	0.503	0.000226094	0.00604263	0.97
203	rs2647462	Cigarettes smoked per day || id:ieu-b-142	ieu-b-142	C	T	0.822	0.0171376	0.00728766	0.0186999
204	rs2653559	Cigarettes smoked per day || id:ieu-b-142	ieu-b-142	T	C	0.18	-0.000704932	0.00756636	0.926
205	rs2722299	Cigarettes smoked per day || id:ieu-b-142	ieu-b-142	T	C	0.411	0.00440416	0.00557533	0.429
206	rs2737252	Cigarettes smoked per day || id:ieu-b-142	ieu-b-142	A	G	0.265	-0.0118304	0.00611736	0.0531998
207	rs2741856	Cigarettes smoked per day || id:ieu-b-142	ieu-b-142	C	G	0.0772	0.0121424	0.00988131	0.219
208	rs2761884	Cigarettes smoked per day || id:ieu-b-142	ieu-b-142	T	G	0.422	-0.0196755	0.006072	0.00117001
209	rs2830913	Cigarettes smoked per day || id:ieu-b-142	ieu-b-142	A	G	0.411	-0.00202713	0.00555848	0.715
210	rs28364580	Cigarettes smoked per day || id:ieu-b-142	ieu-b-142	A	G	0.258	0.00395756	0.00710798	0.578
211	rs28373428	Cigarettes smoked per day || id:ieu-b-142	ieu-b-142	A	G	0.153	-0.00833435	0.0078403	0.288
212	rs28557305	Cigarettes smoked per day || id:ieu-b-142	ieu-b-142	A	G	0.36	0.00780974	0.00571105	0.172
213	rs28707249	Cigarettes smoked per day || id:ieu-b-142	ieu-b-142	A	G	0.0999	6.92716e-05	0.0087975	0.994
214	rs2884691	Cigarettes smoked per day || id:ieu-b-142	ieu-b-142	G	A	0.473	0.00279278	0.00553052	0.612999
215	rs2906193	Cigarettes smoked per day || id:ieu-b-142	ieu-b-142	T	G	0.235	0.002325	0.0067117	0.729001
216	rs2908007	Cigarettes smoked per day || id:ieu-b-142	ieu-b-142	G	A	0.407	-0.000801198	0.00566533	0.888
217	rs2929308	Cigarettes smoked per day || id:ieu-b-142	ieu-b-142	A	T	0.497	-0.00899382	0.00552486	0.104
218	rs293736	Cigarettes smoked per day || id:ieu-b-142	ieu-b-142	C	A	0.719	0.00675101	0.00621481	0.278
219	rs2944590	Cigarettes smoked per day || id:ieu-b-142	ieu-b-142	A	G	0.44	-0.00286755	0.00554953	0.604999
220	rs2969072	Cigarettes smoked per day || id:ieu-b-142	ieu-b-142	G	A	0.699	-0.0107741	0.00593095	0.0692995
221	rs2982573	Cigarettes smoked per day || id:ieu-b-142	ieu-b-142	C	T	0.408	-0.00208699	0.00610138	0.732
222	rs3025383	Cigarettes smoked per day || id:ieu-b-142	ieu-b-142	C	T	0.18	-0.0578394	0.00704521	2.22024e-16
223	rs3118906	Cigarettes smoked per day || id:ieu-b-142	ieu-b-142	A	G	0.276	0.00809358	0.00620749	0.192
224	rs314344	Cigarettes smoked per day || id:ieu-b-142	ieu-b-142	C	G	0.591	-9.78914e-05	0.00560525	0.986
225	rs330091	Cigarettes smoked per day || id:ieu-b-142	ieu-b-142	G	A	0.206	0.00106298	0.00665666	0.873
226	rs34068557	Cigarettes smoked per day || id:ieu-b-142	ieu-b-142	T	C	0.388	0.0050289	0.00573469	0.38
227	rs34123233	Cigarettes smoked per day || id:ieu-b-142	ieu-b-142	G	T	0.197	-0.0177179	0.007338	0.0158001
228	rs34220916	Cigarettes smoked per day || id:ieu-b-142	ieu-b-142	G	C	0.16	-0.0176112	0.00711892	0.0132999
230	rs344035	Cigarettes smoked per day || id:ieu-b-142	ieu-b-142	A	G	0.488	-0.00634902	0.0055053	0.249
231	rs34406232	Cigarettes smoked per day || id:ieu-b-142	ieu-b-142	A	C	0.0259	-0.146992	0.0166972	1.33015e-18
232	rs344078	Cigarettes smoked per day || id:ieu-b-142	ieu-b-142	T	C	0.208	-0.00598743	0.00726083	0.41
233	rs34441013	Cigarettes smoked per day || id:ieu-b-142	ieu-b-142	A	G	0.26	0.0090393	0.00616475	0.142
234	rs34553872	Cigarettes smoked per day || id:ieu-b-142	ieu-b-142	T	A	0.161	-0.00108846	0.00735511	0.882
235	rs34575960	Cigarettes smoked per day || id:ieu-b-142	ieu-b-142	A	C	0.0695	0.0164849	0.011089	0.137
236	rs34620158	Cigarettes smoked per day || id:ieu-b-142	ieu-b-142	G	A	0.689	-0.00251289	0.00598986	0.675
237	rs34945663	Cigarettes smoked per day || id:ieu-b-142	ieu-b-142	C	T	0.176	0.00647984	0.00730427	0.375
239	rs35264941	Cigarettes smoked per day || id:ieu-b-142	ieu-b-142	C	G	0.0164	0.00131402	0.0215443	0.951
240	rs35404230	Cigarettes smoked per day || id:ieu-b-142	ieu-b-142	C	T	0.12	-0.0141526	0.00866127	0.102
241	rs35463915	Cigarettes smoked per day || id:ieu-b-142	ieu-b-142	T	C	0.196	-0.0135147	0.00684343	0.0482003
242	rs35657711	Cigarettes smoked per day || id:ieu-b-142	ieu-b-142	C	T	0.222	-0.00835258	0.00664496	0.209
243	rs35713954	Cigarettes smoked per day || id:ieu-b-142	ieu-b-142	T	G	0.417	-0.00354812	0.00557533	0.524
244	rs36009197	Cigarettes smoked per day || id:ieu-b-142	ieu-b-142	T	A	0.114	-0.0198889	0.00832323	0.0169001
245	rs368510	Cigarettes smoked per day || id:ieu-b-142	ieu-b-142	A	G	0.336	0.00608585	0.00580263	0.295
246	rs370387	Cigarettes smoked per day || id:ieu-b-142	ieu-b-142	A	G	0.542	0.00831967	0.00553416	0.133
247	rs3747237	Cigarettes smoked per day || id:ieu-b-142	ieu-b-142	G	A	0.348	-0.00421999	0.00592079	0.476
248	rs3757434	Cigarettes smoked per day || id:ieu-b-142	ieu-b-142	T	A	0.172	-0.0110973	0.00711892	0.119
249	rs3760456	Cigarettes smoked per day || id:ieu-b-142	ieu-b-142	T	C	0.426	0.0084852	0.00560718	0.13
250	rs3765971	Cigarettes smoked per day || id:ieu-b-142	ieu-b-142	T	C	0.69	0.00741012	0.00580405	0.202
251	rs3777787	Cigarettes smoked per day || id:ieu-b-142	ieu-b-142	A	C	0.552	-0.00128115	0.00553891	0.817
252	rs3796014	Cigarettes smoked per day || id:ieu-b-142	ieu-b-142	G	A	0.75	-0.00459159	0.00625997	0.463
254	rs3848474	Cigarettes smoked per day || id:ieu-b-142	ieu-b-142	A	G	0.44	-0.000622565	0.00561348	0.912
256	rs426810	Cigarettes smoked per day || id:ieu-b-142	ieu-b-142	G	A	0.407	-0.013887	0.00565994	0.0142001
257	rs4305309	Cigarettes smoked per day || id:ieu-b-142	ieu-b-142	C	T	0.665	0.00148361	0.00577494	0.797
258	rs4360494	Cigarettes smoked per day || id:ieu-b-142	ieu-b-142	C	G	0.518	0.0140053	0.00555348	0.0116001
259	rs4418639	Cigarettes smoked per day || id:ieu-b-142	ieu-b-142	A	G	0.589	0.0104513	0.00563494	0.0636004
260	rs4505759	Cigarettes smoked per day || id:ieu-b-142	ieu-b-142	T	C	0.286	-0.00809012	0.00603002	0.18
261	rs4595506	Cigarettes smoked per day || id:ieu-b-142	ieu-b-142	G	A	0.484	-0.0189132	0.00550584	0.000585006
262	rs4635400	Cigarettes smoked per day || id:ieu-b-142	ieu-b-142	A	G	0.377	-0.010348	0.00574888	0.0721008
263	rs4664604	Cigarettes smoked per day || id:ieu-b-142	ieu-b-142	G	C	0.828	0.00372978	0.00748957	0.619001
264	rs4669522	Cigarettes smoked per day || id:ieu-b-142	ieu-b-142	C	T	0.811	-0.000899889	0.00688162	0.896
265	rs4693374	Cigarettes smoked per day || id:ieu-b-142	ieu-b-142	C	A	0.473	0.00124408	0.00550887	0.821
266	rs4739697	Cigarettes smoked per day || id:ieu-b-142	ieu-b-142	G	A	0.688	0.00441138	0.0058277	0.449
267	rs4743930	Cigarettes smoked per day || id:ieu-b-142	ieu-b-142	T	C	0.277	0.0231526	0.00634853	0.000261
268	rs4780403	Cigarettes smoked per day || id:ieu-b-142	ieu-b-142	A	G	0.0121	0.0019769	0.0249661	0.937
269	rs4782351	Cigarettes smoked per day || id:ieu-b-142	ieu-b-142	G	A	0.585	-0.00359631	0.00568626	0.527
270	rs4806003	Cigarettes smoked per day || id:ieu-b-142	ieu-b-142	A	C	0.605	-0.000530852	0.005721	0.926
271	rs4821797	Cigarettes smoked per day || id:ieu-b-142	ieu-b-142	C	T	0.341	0.00698975	0.00584512	0.232
272	rs4836373	Cigarettes smoked per day || id:ieu-b-142	ieu-b-142	C	T	0.477	-0.0106635	0.00550663	0.0526999
273	rs4869284	Cigarettes smoked per day || id:ieu-b-142	ieu-b-142	G	C	0.245	-0.00565879	0.00652118	0.385
274	rs4876361	Cigarettes smoked per day || id:ieu-b-142	ieu-b-142	A	G	0.733	0.00825314	0.00671631	0.219
275	rs4882032	Cigarettes smoked per day || id:ieu-b-142	ieu-b-142	G	A	0.971	-0.0105093	0.0154615	0.497
276	rs4936266	Cigarettes smoked per day || id:ieu-b-142	ieu-b-142	A	G	0.0231	-0.0216619	0.0225718	0.337
277	rs4961733	Cigarettes smoked per day || id:ieu-b-142	ieu-b-142	A	G	0.755	0.01785	0.00741182	0.016
278	rs4964511	Cigarettes smoked per day || id:ieu-b-142	ieu-b-142	C	T	0.525	-0.00472379	0.00550619	0.391
279	rs4979905	Cigarettes smoked per day || id:ieu-b-142	ieu-b-142	T	C	0.187	-0.00091593	0.00719623	0.899
280	rs55704141	Cigarettes smoked per day || id:ieu-b-142	ieu-b-142	A	G	0.389	-0.000702335	0.00560525	0.9
281	rs55709850	Cigarettes smoked per day || id:ieu-b-142	ieu-b-142	T	G	0.281	0.000359182	0.00605401	0.953
282	rs55711911	Cigarettes smoked per day || id:ieu-b-142	ieu-b-142	A	G	0.0535	0.00590638	0.0109868	0.590999
283	rs55721532	Cigarettes smoked per day || id:ieu-b-142	ieu-b-142	G	A	0.289	0.00939753	0.00607876	0.122
284	rs55772556	Cigarettes smoked per day || id:ieu-b-142	ieu-b-142	T	G	0.338	-0.0132081	0.00590094	0.0252
285	rs55863202	Cigarettes smoked per day || id:ieu-b-142	ieu-b-142	C	T	0.0312	0.000882722	0.0135244	0.948
286	rs56009005	Cigarettes smoked per day || id:ieu-b-142	ieu-b-142	A	G	0.0663	-0.0232465	0.0108388	0.032
287	rs56104760	Cigarettes smoked per day || id:ieu-b-142	ieu-b-142	G	A	0.177	-0.00624536	0.0069869	0.371
288	rs56320441	Cigarettes smoked per day || id:ieu-b-142	ieu-b-142	C	T	0.102	-0.00404386	0.0098078	0.68
289	rs56682471	Cigarettes smoked per day || id:ieu-b-142	ieu-b-142	T	A	0.215	-0.000191264	0.00669146	0.977
291	rs57043009	Cigarettes smoked per day || id:ieu-b-142	ieu-b-142	T	C	0.166	-0.00781894	0.0076671	0.307
292	rs571356	Cigarettes smoked per day || id:ieu-b-142	ieu-b-142	A	G	0.334	0.00425771	0.00591576	0.472
293	rs5735	Cigarettes smoked per day || id:ieu-b-142	ieu-b-142	C	T	0.3	-0.00298894	0.00598986	0.617
294	rs5750263	Cigarettes smoked per day || id:ieu-b-142	ieu-b-142	T	C	0.154	0.00887117	0.00747087	0.235
295	rs5754387	Cigarettes smoked per day || id:ieu-b-142	ieu-b-142	C	G	0.224	-0.0100543	0.00679406	0.139
297	rs58379124	Cigarettes smoked per day || id:ieu-b-142	ieu-b-142	C	T	0.748	0.0669394	0.00650172	8.99912e-25
298	rs59243338	Cigarettes smoked per day || id:ieu-b-142	ieu-b-142	C	T	0.238	0.00950154	0.00639142	0.138
299	rs59813731	Cigarettes smoked per day || id:ieu-b-142	ieu-b-142	T	C	0.205	-0.00587063	0.00694761	0.398
300	rs603424	Cigarettes smoked per day || id:ieu-b-142	ieu-b-142	A	G	0.218	-0.00142067	0.00750847	0.85
301	rs60507951	Cigarettes smoked per day || id:ieu-b-142	ieu-b-142	A	G	0.116	0.00372711	0.00952854	0.695
302	rs6054777	Cigarettes smoked per day || id:ieu-b-142	ieu-b-142	A	G	0.26	-0.00242367	0.00623712	0.697
303	rs6117854	Cigarettes smoked per day || id:ieu-b-142	ieu-b-142	A	G	0.308	-0.00424384	0.00593095	0.474
304	rs6120819	Cigarettes smoked per day || id:ieu-b-142	ieu-b-142	C	T	0.201	0.0127746	0.00722063	0.0769999
305	rs6129493	Cigarettes smoked per day || id:ieu-b-142	ieu-b-142	G	A	0.256	-0.00424658	0.00620749	0.494
306	rs614802	Cigarettes smoked per day || id:ieu-b-142	ieu-b-142	G	A	0.304	0.00386139	0.00647171	0.551001
307	rs61733768	Cigarettes smoked per day || id:ieu-b-142	ieu-b-142	A	G	0.0337	-0.0181572	0.0156272	0.245
308	rs61780431	Cigarettes smoked per day || id:ieu-b-142	ieu-b-142	A	G	0.208	0.0162653	0.00675961	0.0161002
309	rs61921611	Cigarettes smoked per day || id:ieu-b-142	ieu-b-142	C	T	0.319	0.00576393	0.00598981	0.336
310	rs62007684	Cigarettes smoked per day || id:ieu-b-142	ieu-b-142	C	T	0.347	-0.0108556	0.0058192	0.0621999
311	rs62111830	Cigarettes smoked per day || id:ieu-b-142	ieu-b-142	G	A	0.236	-0.00230577	0.0062755	0.714
312	rs62182131	Cigarettes smoked per day || id:ieu-b-142	ieu-b-142	A	G	0.0639	0.00053207	0.0100552	0.958
313	rs62228067	Cigarettes smoked per day || id:ieu-b-142	ieu-b-142	C	A	0.235	-0.00679736	0.00657125	0.302
314	rs62302300	Cigarettes smoked per day || id:ieu-b-142	ieu-b-142	T	C	0.165	0.0050144	0.00750847	0.504001
315	rs62321667	Cigarettes smoked per day || id:ieu-b-142	ieu-b-142	A	G	0.119	0.0212055	0.0087975	0.0159001
316	rs62389387	Cigarettes smoked per day || id:ieu-b-142	ieu-b-142	A	G	0.222	-0.0017951	0.00666683	0.788
317	rs62396264	Cigarettes smoked per day || id:ieu-b-142	ieu-b-142	G	C	0.0372	0.00433208	0.0159035	0.785001
318	rs6465495	Cigarettes smoked per day || id:ieu-b-142	ieu-b-142	G	T	0.645	-0.00131562	0.00577494	0.82
319	rs6469765	Cigarettes smoked per day || id:ieu-b-142	ieu-b-142	C	T	0.762	-0.00580684	0.00684343	0.396
320	rs6485702	Cigarettes smoked per day || id:ieu-b-142	ieu-b-142	C	T	0.654	-0.0111834	0.00579056	0.0534995
321	rs6540965	Cigarettes smoked per day || id:ieu-b-142	ieu-b-142	C	G	0.667	-0.00119786	0.00584495	0.838
322	rs6542920	Cigarettes smoked per day || id:ieu-b-142	ieu-b-142	G	A	0.643	0.00522597	0.00577112	0.365
323	rs6546334	Cigarettes smoked per day || id:ieu-b-142	ieu-b-142	T	C	0.348	0.00152034	0.00577112	0.792
324	rs6559947	Cigarettes smoked per day || id:ieu-b-142	ieu-b-142	T	C	0.724	-0.00615035	0.00606012	0.31
325	rs665783	Cigarettes smoked per day || id:ieu-b-142	ieu-b-142	A	G	0.29	-0.000152454	0.00607876	0.98
326	rs6664489	Cigarettes smoked per day || id:ieu-b-142	ieu-b-142	A	G	0.776	-0.0144122	0.00660584	0.0290998
328	rs66927142	Cigarettes smoked per day || id:ieu-b-142	ieu-b-142	T	C	0.126	-0.0036008	0.00844041	0.67
329	rs6722557	Cigarettes smoked per day || id:ieu-b-142	ieu-b-142	C	G	0.257	-0.000614871	0.0062755	0.922
330	rs6782178	Cigarettes smoked per day || id:ieu-b-142	ieu-b-142	T	C	0.409	0.00321997	0.00560525	0.565999
331	rs6786649	Cigarettes smoked per day || id:ieu-b-142	ieu-b-142	A	C	0.318	0.00660082	0.00595176	0.268
332	rs6794670	Cigarettes smoked per day || id:ieu-b-142	ieu-b-142	G	C	0.228	0.00141612	0.00678198	0.835
333	rs6799205	Cigarettes smoked per day || id:ieu-b-142	ieu-b-142	T	C	0.498	-0.0152718	0.00550716	0.00554996
334	rs6839437	Cigarettes smoked per day || id:ieu-b-142	ieu-b-142	C	T	0.82	-0.00995167	0.00727738	0.171
335	rs6842128	Cigarettes smoked per day || id:ieu-b-142	ieu-b-142	C	T	0.72	-0.00382655	0.00620749	0.538
336	rs6846476	Cigarettes smoked per day || id:ieu-b-142	ieu-b-142	G	T	0.566	0.00506022	0.00558467	0.365
337	rs6861681	Cigarettes smoked per day || id:ieu-b-142	ieu-b-142	A	G	0.295	-0.00538894	0.00592585	0.363
338	rs6864688	Cigarettes smoked per day || id:ieu-b-142	ieu-b-142	T	C	0.535	0.00668189	0.00551113	0.225
339	rs6866190	Cigarettes smoked per day || id:ieu-b-142	ieu-b-142	G	A	0.175	-0.000393556	0.00739799	0.958
340	rs6882422	Cigarettes smoked per day || id:ieu-b-142	ieu-b-142	A	G	0.1	0.00406022	0.0087975	0.644
341	rs6885822	Cigarettes smoked per day || id:ieu-b-142	ieu-b-142	A	G	0.15	-0.00298216	0.00775176	0.701
342	rs6938070	Cigarettes smoked per day || id:ieu-b-142	ieu-b-142	A	T	0.705	-0.00673113	0.00660042	0.307
343	rs6965122	Cigarettes smoked per day || id:ieu-b-142	ieu-b-142	G	A	0.325	0.00285733	0.00588173	0.627001
344	rs6977460	Cigarettes smoked per day || id:ieu-b-142	ieu-b-142	G	A	0.244	-0.00279946	0.0062755	0.655
345	rs7000279	Cigarettes smoked per day || id:ieu-b-142	ieu-b-142	T	C	0.254	-0.00998685	0.00622963	0.109
346	rs7017252	Cigarettes smoked per day || id:ieu-b-142	ieu-b-142	T	C	0.366	0.0124571	0.00568585	0.0284997
347	rs7021585	Cigarettes smoked per day || id:ieu-b-142	ieu-b-142	A	G	0.221	0.000968265	0.00635697	0.879
348	rs7040344	Cigarettes smoked per day || id:ieu-b-142	ieu-b-142	T	C	0.362	-0.00348156	0.00579455	0.548001
349	rs7078201	Cigarettes smoked per day || id:ieu-b-142	ieu-b-142	G	T	0.399	-0.0105313	0.00560525	0.0604004
350	rs7102	Cigarettes smoked per day || id:ieu-b-142	ieu-b-142	C	T	0.353	0.00337662	0.00573215	0.556
351	rs7121746	Cigarettes smoked per day || id:ieu-b-142	ieu-b-142	G	A	0.61	-0.011093	0.00564619	0.0494003
354	rs71338573	Cigarettes smoked per day || id:ieu-b-142	ieu-b-142	T	C	0.0662	0.00829993	0.0103749	0.424
355	rs7135535	Cigarettes smoked per day || id:ieu-b-142	ieu-b-142	A	G	0.442	0.00808645	0.00559351	0.148
357	rs7147775	Cigarettes smoked per day || id:ieu-b-142	ieu-b-142	G	T	0.472	-0.00416309	0.00558314	0.456
359	rs7167692	Cigarettes smoked per day || id:ieu-b-142	ieu-b-142	C	T	0.0578	0.00575716	0.0125333	0.646001
360	rs7175531	Cigarettes smoked per day || id:ieu-b-142	ieu-b-142	C	T	0.65	-0.0125355	0.00579455	0.0305999
361	rs7176579	Cigarettes smoked per day || id:ieu-b-142	ieu-b-142	A	G	0.499	0.00224368	0.00550688	0.684
362	rs7191269	Cigarettes smoked per day || id:ieu-b-142	ieu-b-142	G	A	0.419	0.0105011	0.00566182	0.0636004
363	rs7197197	Cigarettes smoked per day || id:ieu-b-142	ieu-b-142	A	G	0.561	-0.0064759	0.00561532	0.248
364	rs7209460	Cigarettes smoked per day || id:ieu-b-142	ieu-b-142	T	C	0.705	-0.0074971	0.00610105	0.22
366	rs7237942	Cigarettes smoked per day || id:ieu-b-142	ieu-b-142	G	A	0.785	0.0160529	0.00670034	0.0166001
367	rs72656010	Cigarettes smoked per day || id:ieu-b-142	ieu-b-142	C	T	0.143	-0.0128701	0.00823925	0.118
368	rs72692842	Cigarettes smoked per day || id:ieu-b-142	ieu-b-142	T	C	0.0762	0.0261891	0.00953121	0.00600994
369	rs72790907	Cigarettes smoked per day || id:ieu-b-142	ieu-b-142	T	C	0.108	0.00511696	0.00856402	0.55
370	rs72793938	Cigarettes smoked per day || id:ieu-b-142	ieu-b-142	G	A	0.135	0.00151297	0.00811038	0.852
371	rs7280028	Cigarettes smoked per day || id:ieu-b-142	ieu-b-142	C	T	0.196	-0.00259956	0.00694761	0.708
372	rs72813180	Cigarettes smoked per day || id:ieu-b-142	ieu-b-142	G	C	0.153	0.00520925	0.00781779	0.505
373	rs72868839	Cigarettes smoked per day || id:ieu-b-142	ieu-b-142	T	A	0.0586	-0.0259345	0.0105352	0.0138
374	rs72871127	Cigarettes smoked per day || id:ieu-b-142	ieu-b-142	C	T	0.0722	0.00724089	0.0118243	0.54
375	rs72925179	Cigarettes smoked per day || id:ieu-b-142	ieu-b-142	A	G	0.153	0.00286765	0.00705968	0.685001
376	rs72945685	Cigarettes smoked per day || id:ieu-b-142	ieu-b-142	T	C	0.0981	0.0268039	0.00890499	0.00261999
377	rs72971208	Cigarettes smoked per day || id:ieu-b-142	ieu-b-142	C	G	0.096	-0.0124416	0.0087975	0.157
378	rs73029263	Cigarettes smoked per day || id:ieu-b-142	ieu-b-142	G	A	0.129	0.0030222	0.00810617	0.709
379	rs73139123	Cigarettes smoked per day || id:ieu-b-142	ieu-b-142	C	T	0.83	0.0283643	0.00739799	0.000123001
380	rs73207790	Cigarettes smoked per day || id:ieu-b-142	ieu-b-142	A	G	0.166	0.00265596	0.0076671	0.729001
382	rs73238169	Cigarettes smoked per day || id:ieu-b-142	ieu-b-142	A	G	0.13	0.0132951	0.00810617	0.101
383	rs7329483	Cigarettes smoked per day || id:ieu-b-142	ieu-b-142	G	A	0.858	-0.00640221	0.00853249	0.453
384	rs73479996	Cigarettes smoked per day || id:ieu-b-142	ieu-b-142	A	G	0.0689	0.00226463	0.0110634	0.838
385	rs73520180	Cigarettes smoked per day || id:ieu-b-142	ieu-b-142	C	T	0.0795	0.00197981	0.0104636	0.85
386	rs74119759	Cigarettes smoked per day || id:ieu-b-142	ieu-b-142	T	C	0.17	-0.00110061	0.00831983	0.895
387	rs7445576	Cigarettes smoked per day || id:ieu-b-142	ieu-b-142	T	C	0.208	-0.0104818	0.00688162	0.127
388	rs747091	Cigarettes smoked per day || id:ieu-b-142	ieu-b-142	G	T	0.581	-0.00139111	0.00554673	0.802
389	rs7484147	Cigarettes smoked per day || id:ieu-b-142	ieu-b-142	C	T	0.607	0.00562566	0.00565972	0.32
390	rs7488974	Cigarettes smoked per day || id:ieu-b-142	ieu-b-142	A	G	0.395	-0.0117362	0.00561419	0.0365999
391	rs74910854	Cigarettes smoked per day || id:ieu-b-142	ieu-b-142	G	A	0.0715	0.0383606	0.0112631	0.000662995
392	rs7504492	Cigarettes smoked per day || id:ieu-b-142	ieu-b-142	C	T	0.364	0.00460975	0.00568283	0.417
393	rs7516171	Cigarettes smoked per day || id:ieu-b-142	ieu-b-142	T	C	0.184	0.00764449	0.00719134	0.289
394	rs75230517	Cigarettes smoked per day || id:ieu-b-142	ieu-b-142	C	G	0.0494	0.00415966	0.0127763	0.745
395	rs7527300	Cigarettes smoked per day || id:ieu-b-142	ieu-b-142	T	C	0.391	-0.00771418	0.00561124	0.169
397	rs7560701	Cigarettes smoked per day || id:ieu-b-142	ieu-b-142	C	G	0.496	0.00214679	0.0055064	0.697
398	rs757179	Cigarettes smoked per day || id:ieu-b-142	ieu-b-142	C	G	0.934	0.000150351	0.0117764	0.99
399	rs757286	Cigarettes smoked per day || id:ieu-b-142	ieu-b-142	T	C	0.307	-0.00954633	0.00612397	0.119
400	rs75729494	Cigarettes smoked per day || id:ieu-b-142	ieu-b-142	A	T	0.07	0.00136705	0.0102465	0.894
401	rs75809680	Cigarettes smoked per day || id:ieu-b-142	ieu-b-142	T	C	0.0706	-0.0125361	0.00984932	0.204
402	rs7585120	Cigarettes smoked per day || id:ieu-b-142	ieu-b-142	T	C	0.245	0.00658888	0.00634015	0.299
403	rs7599234	Cigarettes smoked per day || id:ieu-b-142	ieu-b-142	T	G	0.485	-0.00577818	0.00550928	0.295
404	rs7600317	Cigarettes smoked per day || id:ieu-b-142	ieu-b-142	A	G	0.199	0.00428576	0.00655098	0.513
405	rs7653133	Cigarettes smoked per day || id:ieu-b-142	ieu-b-142	G	C	0.634	0.00828566	0.00571765	0.147
406	rs7679094	Cigarettes smoked per day || id:ieu-b-142	ieu-b-142	T	C	0.429	-0.00265227	0.00561649	0.636
407	rs76813275	Cigarettes smoked per day || id:ieu-b-142	ieu-b-142	A	G	0.0799	0.0198157	0.00897935	0.0272998
408	rs76833657	Cigarettes smoked per day || id:ieu-b-142	ieu-b-142	A	G	0.0743	0.00806763	0.0107712	0.454
409	rs76901084	Cigarettes smoked per day || id:ieu-b-142	ieu-b-142	A	G	0.18	0.00357471	0.00713516	0.616
410	rs76983463	Cigarettes smoked per day || id:ieu-b-142	ieu-b-142	C	T	0.0346	0.00576802	0.0153609	0.706999
411	rs7699338	Cigarettes smoked per day || id:ieu-b-142	ieu-b-142	C	A	0.101	-0.00109613	0.00961372	0.909
412	rs7703751	Cigarettes smoked per day || id:ieu-b-142	ieu-b-142	T	A	0.254	0.00350759	0.00638271	0.583001
413	rs77112003	Cigarettes smoked per day || id:ieu-b-142	ieu-b-142	T	C	0.315	-0.00795991	0.00601712	0.185
414	rs7728907	Cigarettes smoked per day || id:ieu-b-142	ieu-b-142	A	G	0.77	0.00834005	0.00647313	0.198
415	rs7741021	Cigarettes smoked per day || id:ieu-b-142	ieu-b-142	C	A	0.457	0.00212753	0.00551165	0.7
416	rs77431781	Cigarettes smoked per day || id:ieu-b-142	ieu-b-142	T	A	0.0774	-0.00654274	0.0106559	0.539
417	rs77599507	Cigarettes smoked per day || id:ieu-b-142	ieu-b-142	A	G	0.0807	0.00550433	0.00991811	0.579001
418	rs7766070	Cigarettes smoked per day || id:ieu-b-142	ieu-b-142	A	C	0.28	-0.0012614	0.00629128	0.841
419	rs77847666	Cigarettes smoked per day || id:ieu-b-142	ieu-b-142	C	T	0.0453	0.0275747	0.0149986	0.0658006
420	rs7789880	Cigarettes smoked per day || id:ieu-b-142	ieu-b-142	T	C	0.273	0.00140898	0.00617877	0.82
421	rs78015143	Cigarettes smoked per day || id:ieu-b-142	ieu-b-142	A	G	0.0872	0.0100166	0.00959414	0.296
422	rs7814941	Cigarettes smoked per day || id:ieu-b-142	ieu-b-142	G	A	0.246	-0.00911246	0.00686878	0.185
424	rs785836	Cigarettes smoked per day || id:ieu-b-142	ieu-b-142	T	C	0.328	-0.00323305	0.00580672	0.578
425	rs7866211	Cigarettes smoked per day || id:ieu-b-142	ieu-b-142	C	T	0.293	0.0102134	0.0060183	0.0894994
426	rs78667121	Cigarettes smoked per day || id:ieu-b-142	ieu-b-142	A	G	0.0265	0.00299218	0.0157921	0.85
427	rs787362	Cigarettes smoked per day || id:ieu-b-142	ieu-b-142	A	T	0.452	0.0304766	0.00557353	4.49997e-08
428	rs7898342	Cigarettes smoked per day || id:ieu-b-142	ieu-b-142	A	G	0.571	-0.0157987	0.00557176	0.00457004
429	rs7903146	Cigarettes smoked per day || id:ieu-b-142	ieu-b-142	T	C	0.294	-0.0073174	0.00609783	0.231
430	rs79052526	Cigarettes smoked per day || id:ieu-b-142	ieu-b-142	A	G	0.0146	-0.00621563	0.0209529	0.766999
431	rs79077117	Cigarettes smoked per day || id:ieu-b-142	ieu-b-142	A	G	0.207	0.0108774	0.00657125	0.0978003
432	rs79191922	Cigarettes smoked per day || id:ieu-b-142	ieu-b-142	T	C	0.0178	-0.0151183	0.0220056	0.492
433	rs7953929	Cigarettes smoked per day || id:ieu-b-142	ieu-b-142	G	C	0.202	0.00167451	0.00690558	0.808
434	rs7959604	Cigarettes smoked per day || id:ieu-b-142	ieu-b-142	G	C	0.0855	0.0158618	0.0106219	0.136
435	rs7969486	Cigarettes smoked per day || id:ieu-b-142	ieu-b-142	C	T	0.433	-0.00918377	0.00554812	0.0978003
436	rs79719017	Cigarettes smoked per day || id:ieu-b-142	ieu-b-142	C	T	0.268	-0.0075833	0.0061108	0.215
438	rs79730878	Cigarettes smoked per day || id:ieu-b-142	ieu-b-142	C	T	0.211	-0.00894682	0.00676316	0.186
439	rs7980899	Cigarettes smoked per day || id:ieu-b-142	ieu-b-142	T	C	0.385	0.00692167	0.00565152	0.221
440	rs8002850	Cigarettes smoked per day || id:ieu-b-142	ieu-b-142	A	G	0.318	0.00273205	0.00590584	0.644
441	rs8008406	Cigarettes smoked per day || id:ieu-b-142	ieu-b-142	C	T	0.253	0.00644664	0.00629128	0.306
442	rs8034191	Cigarettes smoked per day || id:ieu-b-142	ieu-b-142	C	T	0.328	0.182567	0.00588925	1e-200
443	rs8073697	Cigarettes smoked per day || id:ieu-b-142	ieu-b-142	T	A	0.33	-0.00111335	0.00594264	0.851
444	rs8095921	Cigarettes smoked per day || id:ieu-b-142	ieu-b-142	A	G	0.229	0.00341713	0.00725246	0.636999
445	rs825453	Cigarettes smoked per day || id:ieu-b-142	ieu-b-142	T	A	0.584	0.00919358	0.00572367	0.108
446	rs853163	Cigarettes smoked per day || id:ieu-b-142	ieu-b-142	A	G	0.271	-0.00226853	0.0062677	0.717999
447	rs884205	Cigarettes smoked per day || id:ieu-b-142	ieu-b-142	C	A	0.769	0.00406387	0.0063236	0.52
448	rs890074	Cigarettes smoked per day || id:ieu-b-142	ieu-b-142	A	G	0.515	0.00687661	0.0055057	0.212
449	rs899631	Cigarettes smoked per day || id:ieu-b-142	ieu-b-142	T	G	0.405	-0.0124007	0.00563086	0.0277
450	rs901865	Cigarettes smoked per day || id:ieu-b-142	ieu-b-142	C	T	0.834	-0.00122318	0.00736266	0.868
451	rs912146	Cigarettes smoked per day || id:ieu-b-142	ieu-b-142	A	G	0.17	0.00486806	0.00819349	0.552
452	rs928486	Cigarettes smoked per day || id:ieu-b-142	ieu-b-142	G	A	0.763	-0.00116161	0.00676316	0.864
453	rs9290351	Cigarettes smoked per day || id:ieu-b-142	ieu-b-142	T	G	0.135	0.00395938	0.00818502	0.628001
455	rs932828	Cigarettes smoked per day || id:ieu-b-142	ieu-b-142	A	G	0.656	0.00667932	0.00566533	0.239
456	rs9340903	Cigarettes smoked per day || id:ieu-b-142	ieu-b-142	T	C	0.0446	0.00127254	0.0154773	0.934
457	rs9364386	Cigarettes smoked per day || id:ieu-b-142	ieu-b-142	G	T	0.177	-0.00741835	0.00734526	0.312
458	rs9385629	Cigarettes smoked per day || id:ieu-b-142	ieu-b-142	T	C	0.317	-0.00721613	0.00595176	0.225
459	rs939666	Cigarettes smoked per day || id:ieu-b-142	ieu-b-142	T	C	0.192	-0.00143339	0.00696117	0.837
460	rs9447004	Cigarettes smoked per day || id:ieu-b-142	ieu-b-142	G	A	0.497	0.00237443	0.00550557	0.666
461	rs947091	Cigarettes smoked per day || id:ieu-b-142	ieu-b-142	A	G	0.467	0.00551962	0.00551962	0.317
462	rs9513510	Cigarettes smoked per day || id:ieu-b-142	ieu-b-142	C	G	0.685	-0.0109023	0.0060015	0.0694001
463	rs9521510	Cigarettes smoked per day || id:ieu-b-142	ieu-b-142	C	T	0.317	0.00197092	0.00586313	0.736999
464	rs9530279	Cigarettes smoked per day || id:ieu-b-142	ieu-b-142	C	T	0.282	0.00791321	0.00631543	0.21
465	rs9532858	Cigarettes smoked per day || id:ieu-b-142	ieu-b-142	A	G	0.678	0.00365652	0.00594733	0.539
466	rs9557349	Cigarettes smoked per day || id:ieu-b-142	ieu-b-142	C	T	0.822	-0.0115408	0.00693418	0.095801
467	rs9594738	Cigarettes smoked per day || id:ieu-b-142	ieu-b-142	T	C	0.455	-0.0090108	0.00613107	0.142
468	rs960192	Cigarettes smoked per day || id:ieu-b-142	ieu-b-142	T	C	0.607	0.00546852	0.00561649	0.33
469	rs9606139	Cigarettes smoked per day || id:ieu-b-142	ieu-b-142	A	G	0.0999	0.00943427	0.0087975	0.283
470	rs9608698	Cigarettes smoked per day || id:ieu-b-142	ieu-b-142	C	G	0.503	0.000801652	0.00553193	0.885
471	rs9631060	Cigarettes smoked per day || id:ieu-b-142	ieu-b-142	G	A	0.23	0.00930294	0.00664496	0.162
472	rs9873544	Cigarettes smoked per day || id:ieu-b-142	ieu-b-142	C	T	0.643	-0.0108937	0.00567105	0.0547003
473	rs9896306	Cigarettes smoked per day || id:ieu-b-142	ieu-b-142	A	C	0.293	-0.000983501	0.00628336	0.876
474	rs9921222	Cigarettes smoked per day || id:ieu-b-142	ieu-b-142	T	C	0.439	-0.000545345	0.005506	0.921
475	rs9927137	Cigarettes smoked per day || id:ieu-b-142	ieu-b-142	G	A	0.473	-0.00225461	0.00553372	0.684
476	rs9952412	Cigarettes smoked per day || id:ieu-b-142	ieu-b-142	C	A	0.556	0.00457133	0.00551524	0.407
477	rs9974172	Cigarettes smoked per day || id:ieu-b-142	ieu-b-142	G	A	0.856	0.0108921	0.0078403	0.165
19	rs10015974	Heel bone mineral density || id:ebi-a-GCST006979	ebi-a-GCST006979	G	A	0.758881	-0.0147795	0.00215954	5.49997e-09
25	rs10087008	Heel bone mineral density || id:ebi-a-GCST006979	ebi-a-GCST006979	A	T	0.25729	-0.0141423	0.00212985	9.90011e-10
34	rs10145299	Heel bone mineral density || id:ebi-a-GCST006979	ebi-a-GCST006979	C	T	0.491667	0.022178	0.00186883	7.59976e-27
51	rs10206992	Heel bone mineral density || id:ebi-a-GCST006979	ebi-a-GCST006979	G	T	0.253299	-0.0185569	0.00209983	5.30029e-17
6100	rs10222078	Heel bone mineral density || id:ebi-a-GCST006979	ebi-a-GCST006979	A	G	0.406767	-0.0192461	0.00189579	1.29987e-16
75	rs1022834	Heel bone mineral density || id:ebi-a-GCST006979	ebi-a-GCST006979	C	A	0.345485	-0.0155882	0.00195021	8.4004e-12
8100	rs10245919	Heel bone mineral density || id:ebi-a-GCST006979	ebi-a-GCST006979	T	C	0.665109	-0.013315	0.00193953	9.09913e-11
922	rs10264106	Heel bone mineral density || id:ebi-a-GCST006979	ebi-a-GCST006979	C	A	0.186488	0.0487347	0.00234165	1.50003e-72
1010	rs10407062	Heel bone mineral density || id:ebi-a-GCST006979	ebi-a-GCST006979	C	T	0.453237	-0.0137514	0.0018672	2.60016e-11
1110	rs10410950	Heel bone mineral density || id:ebi-a-GCST006979	ebi-a-GCST006979	A	G	0.049978	-0.0318867	0.00427054	6.59933e-11
128	rs1042704	Heel bone mineral density || id:ebi-a-GCST006979	ebi-a-GCST006979	A	G	0.215644	-0.0276667	0.00225852	5.19996e-28
1310	rs1043003	Heel bone mineral density || id:ebi-a-GCST006979	ebi-a-GCST006979	C	T	0.38084	-0.0170758	0.00189757	3.59998e-12
143	rs10474093	Heel bone mineral density || id:ebi-a-GCST006979	ebi-a-GCST006979	C	T	0.43212	-0.0114012	0.00187322	1.2e-08
155	rs10490046	Heel bone mineral density || id:ebi-a-GCST006979	ebi-a-GCST006979	C	A	0.217201	-0.0285703	0.00222134	7.00003e-30
162	rs10515269	Heel bone mineral density || id:ebi-a-GCST006979	ebi-a-GCST006979	G	C	0.479816	0.0153952	0.00184992	3.59998e-15
178	rs10739971	Heel bone mineral density || id:ebi-a-GCST006979	ebi-a-GCST006979	A	G	0.319696	0.0195045	0.00198439	2.29985e-21
1810	rs10740042	Heel bone mineral density || id:ebi-a-GCST006979	ebi-a-GCST006979	C	T	0.690471	0.0156608	0.00199708	3.80014e-12
2010	rs10762859	Heel bone mineral density || id:ebi-a-GCST006979	ebi-a-GCST006979	A	T	0.429871	0.0120501	0.00186583	1.5e-08
2110	rs10764201	Heel bone mineral density || id:ebi-a-GCST006979	ebi-a-GCST006979	T	C	0.518198	0.0202067	0.00184642	4.60045e-19
229	rs10765568	Heel bone mineral density || id:ebi-a-GCST006979	ebi-a-GCST006979	T	C	0.372341	-0.0174025	0.00190618	2.70023e-15
238	rs10779795	Heel bone mineral density || id:ebi-a-GCST006979	ebi-a-GCST006979	G	A	0.336859	-0.0197628	0.00193982	4.40048e-22
2410	rs10783573	Heel bone mineral density || id:ebi-a-GCST006979	ebi-a-GCST006979	A	G	0.673166	-0.0162398	0.00197078	5.40008e-11
2610	rs10817895	Heel bone mineral density || id:ebi-a-GCST006979	ebi-a-GCST006979	T	A	0.272192	0.0156044	0.00208675	3.2e-10
2710	rs10824766	Heel bone mineral density || id:ebi-a-GCST006979	ebi-a-GCST006979	T	C	0.106389	-0.129482	0.00299496	0
2810	rs10842704	Heel bone mineral density || id:ebi-a-GCST006979	ebi-a-GCST006979	G	T	0.235579	0.0280498	0.00217901	3.40017e-28
296	rs10848507	Heel bone mineral density || id:ebi-a-GCST006979	ebi-a-GCST006979	G	A	0.121332	-0.0267001	0.00283145	1.69981e-16
3010	rs10859561	Heel bone mineral density || id:ebi-a-GCST006979	ebi-a-GCST006979	T	C	0.511701	0.0163975	0.00185533	1.39991e-15
3110	rs10887745	Heel bone mineral density || id:ebi-a-GCST006979	ebi-a-GCST006979	T	G	0.425828	-0.0160227	0.00187453	1.99986e-14
327	rs10917449	Heel bone mineral density || id:ebi-a-GCST006979	ebi-a-GCST006979	G	A	0.237072	-0.0194195	0.00215338	8.69961e-17
3310	rs10931982	Heel bone mineral density || id:ebi-a-GCST006979	ebi-a-GCST006979	C	T	0.773299	0.053909	0.00218945	2.99916e-107
352	rs11023882	Heel bone mineral density || id:ebi-a-GCST006979	ebi-a-GCST006979	A	G	0.465279	-0.0127467	0.00184867	3.2e-09
365	rs11067228	Heel bone mineral density || id:ebi-a-GCST006979	ebi-a-GCST006979	G	A	0.449341	0.0156562	0.00185365	2.09991e-16
3710	rs11073930	Heel bone mineral density || id:ebi-a-GCST006979	ebi-a-GCST006979	C	G	0.547808	0.0227972	0.00187018	1.10002e-27
381	rs11088458	Heel bone mineral density || id:ebi-a-GCST006979	ebi-a-GCST006979	G	A	0.71459	-0.0439458	0.00207624	6.79986e-82
396	rs11107263	Heel bone mineral density || id:ebi-a-GCST006979	ebi-a-GCST006979	A	C	0.126887	0.017602	0.00277523	1.7e-09
4010	rs11127656	Heel bone mineral density || id:ebi-a-GCST006979	ebi-a-GCST006979	A	G	0.273383	-0.0120571	0.00209406	2.80001e-10
4110	rs11142400	Heel bone mineral density || id:ebi-a-GCST006979	ebi-a-GCST006979	A	G	0.331934	0.0125897	0.00197211	2.19999e-09
423	rs1114344	Heel bone mineral density || id:ebi-a-GCST006979	ebi-a-GCST006979	G	A	0.566565	-0.0112754	0.00187193	1.2e-08
437	rs11175773	Heel bone mineral density || id:ebi-a-GCST006979	ebi-a-GCST006979	T	C	0.094847	0.0217571	0.00320675	4.20001e-08
4410	rs11175835	Heel bone mineral density || id:ebi-a-GCST006979	ebi-a-GCST006979	A	G	0.711713	-0.0228987	0.0020409	2.09991e-22
454	rs11196170	Heel bone mineral density || id:ebi-a-GCST006979	ebi-a-GCST006979	A	G	0.211584	-0.0300586	0.00228426	2.90001e-31
4610	rs112073168	Heel bone mineral density || id:ebi-a-GCST006979	ebi-a-GCST006979	A	G	0.028311	-0.037428	0.00565633	8.99995e-10
4710	rs11228240	Heel bone mineral density || id:ebi-a-GCST006979	ebi-a-GCST006979	T	C	0.277482	-0.0426866	0.0020576	8.00018e-77
4810	rs11238756	Heel bone mineral density || id:ebi-a-GCST006979	ebi-a-GCST006979	C	T	0.452655	0.012318	0.00185052	5.49997e-10
4910	rs11242776	Heel bone mineral density || id:ebi-a-GCST006979	ebi-a-GCST006979	C	T	0.419155	-0.0142242	0.00186585	3.79997e-09
5210	rs112766772	Heel bone mineral density || id:ebi-a-GCST006979	ebi-a-GCST006979	C	T	0.234736	0.0167911	0.00223346	3.29997e-10
5310	rs1133400	Heel bone mineral density || id:ebi-a-GCST006979	ebi-a-GCST006979	G	A	0.221454	0.0305529	0.00221634	4.60045e-34
5410	rs113488960	Heel bone mineral density || id:ebi-a-GCST006979	ebi-a-GCST006979	C	G	0.015748	0.0553505	0.0075115	3.59998e-11
5510	rs114268629	Heel bone mineral density || id:ebi-a-GCST006979	ebi-a-GCST006979	C	T	0.033444	-0.0689303	0.00520726	1.50003e-32
5610	rs114667987	Heel bone mineral density || id:ebi-a-GCST006979	ebi-a-GCST006979	T	C	0.024952	-0.0405383	0.00594651	2e-10
5710	rs11576308	Heel bone mineral density || id:ebi-a-GCST006979	ebi-a-GCST006979	A	G	0.609027	0.0153447	0.00188196	2.70023e-15
5810	rs1159798	Heel bone mineral density || id:ebi-a-GCST006979	ebi-a-GCST006979	C	A	0.778006	-0.0641807	0.0022139	6.69885e-154
6010	rs11643240	Heel bone mineral density || id:ebi-a-GCST006979	ebi-a-GCST006979	G	A	0.266841	-0.0153582	0.00209795	2.09991e-12
6110	rs11668064	Heel bone mineral density || id:ebi-a-GCST006979	ebi-a-GCST006979	G	A	0.314195	-0.0340146	0.00200626	1.59993e-51
6210	rs11670056	Heel bone mineral density || id:ebi-a-GCST006979	ebi-a-GCST006979	T	C	0.075023	-0.0239424	0.00352176	1.29987e-11
6310	rs11675489	Heel bone mineral density || id:ebi-a-GCST006979	ebi-a-GCST006979	G	A	0.455894	-0.0131167	0.00184086	1.29999e-09
6410	rs11688492	Heel bone mineral density || id:ebi-a-GCST006979	ebi-a-GCST006979	C	T	0.456079	-0.0127471	0.00184864	2.29985e-11
6510	rs11696009	Heel bone mineral density || id:ebi-a-GCST006979	ebi-a-GCST006979	C	A	0.343594	0.0157018	0.00193576	2.29985e-14
6610	rs117111740	Heel bone mineral density || id:ebi-a-GCST006979	ebi-a-GCST006979	C	T	0.027284	-0.111804	0.00575562	1.50003e-71
6710	rs117124857	Heel bone mineral density || id:ebi-a-GCST006979	ebi-a-GCST006979	T	C	0.022557	-0.0753168	0.00643509	8.30042e-29
6810	rs11725618	Heel bone mineral density || id:ebi-a-GCST006979	ebi-a-GCST006979	C	T	0.269045	-0.000728419	0.00211187	0.87
6910	rs11729023	Heel bone mineral density || id:ebi-a-GCST006979	ebi-a-GCST006979	T	C	0.120757	0.0250765	0.00284297	1.29987e-14
7010	rs117445182	Heel bone mineral density || id:ebi-a-GCST006979	ebi-a-GCST006979	A	C	0.017909	-0.0689532	0.00707919	1.20005e-20
7110	rs117481343	Heel bone mineral density || id:ebi-a-GCST006979	ebi-a-GCST006979	T	C	0.029078	0.129348	0.00565544	8.4004e-94
7210	rs11752784	Heel bone mineral density || id:ebi-a-GCST006979	ebi-a-GCST006979	G	A	0.097073	-0.0246596	0.00311188	6.70039e-12
7310	rs11752873	Heel bone mineral density || id:ebi-a-GCST006979	ebi-a-GCST006979	T	C	0.128928	0.0185848	0.00273581	1.29999e-09
7410	rs117557198	Heel bone mineral density || id:ebi-a-GCST006979	ebi-a-GCST006979	G	A	0.077492	0.0297855	0.00347413	1.59993e-14
7610	rs1181334	Heel bone mineral density || id:ebi-a-GCST006979	ebi-a-GCST006979	G	T	0.807638	-0.0226008	0.00234789	5.40008e-20
7710	rs1187624	Heel bone mineral density || id:ebi-a-GCST006979	ebi-a-GCST006979	C	A	0.061707	-0.0242445	0.00385561	2.19999e-08
7810	rs11880992	Heel bone mineral density || id:ebi-a-GCST006979	ebi-a-GCST006979	A	G	0.408097	-0.0166909	0.00188817	2.19989e-15
8010	rs11934731	Heel bone mineral density || id:ebi-a-GCST006979	ebi-a-GCST006979	A	G	0.679887	-0.0358039	0.00198362	3.40017e-53
8110	rs11995050	Heel bone mineral density || id:ebi-a-GCST006979	ebi-a-GCST006979	C	A	0.225762	0.0145992	0.00221699	2.39994e-13
8210	rs12041821	Heel bone mineral density || id:ebi-a-GCST006979	ebi-a-GCST006979	A	C	0.174213	-0.0143761	0.00242752	3.2e-08
8310	rs12121554	Heel bone mineral density || id:ebi-a-GCST006979	ebi-a-GCST006979	A	G	0.694329	0.0237496	0.00198822	3.80014e-26
8410	rs12127020	Heel bone mineral density || id:ebi-a-GCST006979	ebi-a-GCST006979	G	C	0.188167	0.0173173	0.00234829	7.29962e-12
8510	rs12149673	Heel bone mineral density || id:ebi-a-GCST006979	ebi-a-GCST006979	G	A	0.304026	0.0287765	0.00202001	1.29987e-38
8610	rs12210993	Heel bone mineral density || id:ebi-a-GCST006979	ebi-a-GCST006979	A	G	0.482403	-0.0222484	0.00182978	3.59998e-26
8710	rs12276167	Heel bone mineral density || id:ebi-a-GCST006979	ebi-a-GCST006979	G	T	0.59339	-0.0135058	0.00187635	4.10015e-12
8810	rs12323717	Heel bone mineral density || id:ebi-a-GCST006979	ebi-a-GCST006979	G	A	0.36339	0.0145705	0.00194635	3.2e-09
8910	rs12332674	Heel bone mineral density || id:ebi-a-GCST006979	ebi-a-GCST006979	G	T	0.153017	0.0207713	0.00256477	3.80014e-12
9010	rs12358555	Heel bone mineral density || id:ebi-a-GCST006979	ebi-a-GCST006979	G	A	0.24419	0.0186808	0.00215218	7.00003e-16
9110	rs12372718	Heel bone mineral density || id:ebi-a-GCST006979	ebi-a-GCST006979	G	A	0.406584	-0.0148156	0.00187738	2.60016e-13
923	rs12443188	Heel bone mineral density || id:ebi-a-GCST006979	ebi-a-GCST006979	A	T	0.235065	0.0223465	0.00220975	1.29987e-18
931	rs12448684	Heel bone mineral density || id:ebi-a-GCST006979	ebi-a-GCST006979	A	G	0.490294	-0.0240184	0.00185508	1.39991e-31
941	rs12452440	Heel bone mineral density || id:ebi-a-GCST006979	ebi-a-GCST006979	C	T	0.578545	0.018347	0.00187049	5.60015e-21
951	rs12487905	Heel bone mineral density || id:ebi-a-GCST006979	ebi-a-GCST006979	C	T	0.208899	0.0127555	0.00227765	4.79999e-08
961	rs12499988	Heel bone mineral density || id:ebi-a-GCST006979	ebi-a-GCST006979	T	C	0.352919	-0.0164263	0.00193277	1.59993e-13
971	rs12534970	Heel bone mineral density || id:ebi-a-GCST006979	ebi-a-GCST006979	G	A	0.490271	0.0119276	0.00182624	5.99998e-09
981	rs12545602	Heel bone mineral density || id:ebi-a-GCST006979	ebi-a-GCST006979	A	C	0.129536	0.0211702	0.002771	8.4004e-13
991	rs1256065	Heel bone mineral density || id:ebi-a-GCST006979	ebi-a-GCST006979	T	G	0.547927	0.0121038	0.00186673	1.5e-08
1001	rs12569559	Heel bone mineral density || id:ebi-a-GCST006979	ebi-a-GCST006979	G	T	0.456173	0.0185821	0.00184995	4.00037e-18
1011	rs12616772	Heel bone mineral density || id:ebi-a-GCST006979	ebi-a-GCST006979	C	A	0.654741	-0.0114877	0.00192285	5.49997e-09
1021	rs12733821	Heel bone mineral density || id:ebi-a-GCST006979	ebi-a-GCST006979	C	G	0.648673	0.0161103	0.00191562	5.50047e-16
1031	rs12756373	Heel bone mineral density || id:ebi-a-GCST006979	ebi-a-GCST006979	C	A	0.086952	0.020704	0.00324327	1.79999e-10
1041	rs12811685	Heel bone mineral density || id:ebi-a-GCST006979	ebi-a-GCST006979	G	C	0.343143	-0.0176709	0.0019485	1.69981e-14
1051	rs1286075	Heel bone mineral density || id:ebi-a-GCST006979	ebi-a-GCST006979	T	C	0.171471	0.0305343	0.00246569	2.99985e-30
1061	rs1286662	Heel bone mineral density || id:ebi-a-GCST006979	ebi-a-GCST006979	G	A	0.18496	-0.0222947	0.00237947	8.19974e-16
1071	rs12924535	Heel bone mineral density || id:ebi-a-GCST006979	ebi-a-GCST006979	T	G	0.640924	0.0215055	0.00193701	1.29987e-25
1081	rs12941363	Heel bone mineral density || id:ebi-a-GCST006979	ebi-a-GCST006979	A	C	0.179059	0.01286	0.00241046	4.70002e-08
1091	rs12942736	Heel bone mineral density || id:ebi-a-GCST006979	ebi-a-GCST006979	T	C	0.238159	-0.0235682	0.00219339	3.80014e-23
1101	rs12945403	Heel bone mineral density || id:ebi-a-GCST006979	ebi-a-GCST006979	C	T	0.658877	-0.0172539	0.00196027	6.20012e-17
1111	rs12986939	Heel bone mineral density || id:ebi-a-GCST006979	ebi-a-GCST006979	A	G	0.725845	-0.0502059	0.00205425	3.39625e-111
1121	rs13002567	Heel bone mineral density || id:ebi-a-GCST006979	ebi-a-GCST006979	C	T	0.334817	0.0180016	0.00193688	5.60015e-17
1131	rs13022378	Heel bone mineral density || id:ebi-a-GCST006979	ebi-a-GCST006979	T	C	0.397077	0.0225401	0.00187243	3.19963e-29
1141	rs13070996	Heel bone mineral density || id:ebi-a-GCST006979	ebi-a-GCST006979	T	G	0.278697	-0.014301	0.00205872	9.69996e-10
1151	rs13072536	Heel bone mineral density || id:ebi-a-GCST006979	ebi-a-GCST006979	T	A	0.224342	0.0169139	0.00234326	2.19999e-09
1161	rs13088318	Heel bone mineral density || id:ebi-a-GCST006979	ebi-a-GCST006979	G	A	0.337745	0.0152577	0.00195249	9.20026e-12
1171	rs13133616	Heel bone mineral density || id:ebi-a-GCST006979	ebi-a-GCST006979	G	A	0.254493	0.0189451	0.00212243	2.70023e-13
1181	rs13154707	Heel bone mineral density || id:ebi-a-GCST006979	ebi-a-GCST006979	G	A	0.254443	0.0208068	0.00212652	3.90032e-21
1191	rs13179493	Heel bone mineral density || id:ebi-a-GCST006979	ebi-a-GCST006979	C	T	0.292473	0.0295407	0.00205603	4.60045e-39
1201	rs1351623	Heel bone mineral density || id:ebi-a-GCST006979	ebi-a-GCST006979	T	C	0.165412	-0.0160458	0.00248936	4.79999e-09
1211	rs1386625	Heel bone mineral density || id:ebi-a-GCST006979	ebi-a-GCST006979	G	A	0.90177	-0.0455185	0.00313806	2.39994e-40
1221	rs139603701	Heel bone mineral density || id:ebi-a-GCST006979	ebi-a-GCST006979	G	A	0.01662	-0.105751	0.007397	8.30042e-41
1231	rs140676008	Heel bone mineral density || id:ebi-a-GCST006979	ebi-a-GCST006979	A	G	0.021129	-0.0476008	0.00659195	3.40001e-09
1241	rs141399219	Heel bone mineral density || id:ebi-a-GCST006979	ebi-a-GCST006979	T	C	0.031414	0.0334218	0.00570491	4.49987e-11
1251	rs1414660	Heel bone mineral density || id:ebi-a-GCST006979	ebi-a-GCST006979	T	C	0.192246	0.0812901	0.00232217	1.79887e-210
1261	rs141795717	Heel bone mineral density || id:ebi-a-GCST006979	ebi-a-GCST006979	A	G	0.016381	0.22756	0.00724912	1.1995e-185
1271	rs1428968	Heel bone mineral density || id:ebi-a-GCST006979	ebi-a-GCST006979	T	C	0.18064	0.0234504	0.0024062	7.19946e-19
1291	rs1475120	Heel bone mineral density || id:ebi-a-GCST006979	ebi-a-GCST006979	A	G	0.545952	0.0133867	0.00183643	1.6e-10
1301	rs1487241	Heel bone mineral density || id:ebi-a-GCST006979	ebi-a-GCST006979	T	A	0.680305	-0.0250718	0.00198754	2.90001e-28
1311	rs149078150	Heel bone mineral density || id:ebi-a-GCST006979	ebi-a-GCST006979	T	C	0.014004	0.0459518	0.00794391	2e-08
1321	rs150059308	Heel bone mineral density || id:ebi-a-GCST006979	ebi-a-GCST006979	A	G	0.01202	-0.0727008	0.00848635	4.60045e-14
1331	rs1502201	Heel bone mineral density || id:ebi-a-GCST006979	ebi-a-GCST006979	A	G	0.748492	-0.017271	0.0021076	1.99986e-16
1341	rs150445982	Heel bone mineral density || id:ebi-a-GCST006979	ebi-a-GCST006979	T	C	0.023171	0.0959681	0.00636095	1.99986e-36
1351	rs150967545	Heel bone mineral density || id:ebi-a-GCST006979	ebi-a-GCST006979	A	G	0.03262	0.0525879	0.00540771	3.90032e-18
1361	rs1521908	Heel bone mineral density || id:ebi-a-GCST006979	ebi-a-GCST006979	C	T	0.487285	-0.0114713	0.00183151	3.50002e-08
1371	rs1528602	Heel bone mineral density || id:ebi-a-GCST006979	ebi-a-GCST006979	C	T	0.259965	-0.0170826	0.00211248	3.10027e-13
1381	rs1533142	Heel bone mineral density || id:ebi-a-GCST006979	ebi-a-GCST006979	G	C	0.772796	-0.0233703	0.00220548	2.09991e-19
1391	rs1535571	Heel bone mineral density || id:ebi-a-GCST006979	ebi-a-GCST006979	G	A	0.563504	0.0129223	0.00186263	1e-12
1411	rs1548607	Heel bone mineral density || id:ebi-a-GCST006979	ebi-a-GCST006979	G	A	0.327377	-0.0180626	0.0019419	1.10002e-14
1421	rs1550270	Heel bone mineral density || id:ebi-a-GCST006979	ebi-a-GCST006979	C	T	0.298892	0.0161526	0.00201971	7.29962e-15
1441	rs159408	Heel bone mineral density || id:ebi-a-GCST006979	ebi-a-GCST006979	T	A	0.410777	-0.0146403	0.0018655	6.89922e-12
1451	rs1622638	Heel bone mineral density || id:ebi-a-GCST006979	ebi-a-GCST006979	A	G	0.394092	0.0153895	0.00188299	6.59933e-16
1461	rs167365	Heel bone mineral density || id:ebi-a-GCST006979	ebi-a-GCST006979	G	C	0.615173	-0.0188056	0.00188365	1.9002e-15
1471	rs16878921	Heel bone mineral density || id:ebi-a-GCST006979	ebi-a-GCST006979	A	G	0.096671	0.033872	0.0031223	3.80014e-26
1481	rs17010957	Heel bone mineral density || id:ebi-a-GCST006979	ebi-a-GCST006979	C	T	0.149606	0.0326652	0.00261049	1.10002e-28
1491	rs1708627	Heel bone mineral density || id:ebi-a-GCST006979	ebi-a-GCST006979	G	A	0.558474	-0.0137594	0.00186222	3.10027e-11
1501	rs17265513	Heel bone mineral density || id:ebi-a-GCST006979	ebi-a-GCST006979	C	T	0.199814	-0.0333287	0.00231973	4.70002e-36
1511	rs17429745	Heel bone mineral density || id:ebi-a-GCST006979	ebi-a-GCST006979	T	G	0.310319	0.0170806	0.00200527	7.39946e-13
1521	rs174598	Heel bone mineral density || id:ebi-a-GCST006979	ebi-a-GCST006979	A	G	0.32885	0.0140422	0.0019627	5.30029e-11
1531	rs17472350	Heel bone mineral density || id:ebi-a-GCST006979	ebi-a-GCST006979	C	T	0.023006	-0.0738983	0.00619347	2.09991e-27
1541	rs17507577	Heel bone mineral density || id:ebi-a-GCST006979	ebi-a-GCST006979	A	G	0.073557	0.0598153	0.00351676	1e-54
1561	rs1766790	Heel bone mineral density || id:ebi-a-GCST006979	ebi-a-GCST006979	T	C	0.170249	-0.025965	0.0024426	2.70023e-22
1571	rs17679410	Heel bone mineral density || id:ebi-a-GCST006979	ebi-a-GCST006979	G	A	0.225964	0.0251958	0.0022263	1.80011e-27
1581	rs17686786	Heel bone mineral density || id:ebi-a-GCST006979	ebi-a-GCST006979	C	T	0.050021	0.0247336	0.00419522	4.70002e-08
1591	rs1777277	Heel bone mineral density || id:ebi-a-GCST006979	ebi-a-GCST006979	A	C	0.45384	-0.0108505	0.00184474	7.49998e-09
1601	rs181367	Heel bone mineral density || id:ebi-a-GCST006979	ebi-a-GCST006979	G	C	0.312438	0.011723	0.00200592	3.79997e-08
1611	rs183084030	Heel bone mineral density || id:ebi-a-GCST006979	ebi-a-GCST006979	A	T	0.038416	0.0360016	0.00485174	1.59993e-12
1631	rs1844776	Heel bone mineral density || id:ebi-a-GCST006979	ebi-a-GCST006979	C	T	0.590279	0.0121635	0.00188757	4.09996e-09
1641	rs1859839	Heel bone mineral density || id:ebi-a-GCST006979	ebi-a-GCST006979	A	G	0.170295	-0.0402759	0.00242428	1.80011e-54
1651	rs188424982	Heel bone mineral density || id:ebi-a-GCST006979	ebi-a-GCST006979	A	G	0.014929	0.0454047	0.00795668	2.5e-08
1661	rs1891002	Heel bone mineral density || id:ebi-a-GCST006979	ebi-a-GCST006979	A	T	0.288281	-0.0836322	0.00201679	3.80188999986892e-314
1671	rs1902177	Heel bone mineral density || id:ebi-a-GCST006979	ebi-a-GCST006979	T	C	0.583187	0.0146468	0.00187152	7.90005e-10
1681	rs1907310	Heel bone mineral density || id:ebi-a-GCST006979	ebi-a-GCST006979	A	G	0.832917	-0.0209684	0.00247881	9.3994e-15
1691	rs1991431	Heel bone mineral density || id:ebi-a-GCST006979	ebi-a-GCST006979	A	G	0.443754	-0.0178361	0.00185988	2.39994e-16
1701	rs1999536	Heel bone mineral density || id:ebi-a-GCST006979	ebi-a-GCST006979	C	G	0.569692	0.0209973	0.00187798	6.29941e-22
1711	rs2029999	Heel bone mineral density || id:ebi-a-GCST006979	ebi-a-GCST006979	T	C	0.697548	0.013186	0.00198988	9.79941e-11
1721	rs2052480	Heel bone mineral density || id:ebi-a-GCST006979	ebi-a-GCST006979	A	G	0.285551	0.0269752	0.00204806	3.59998e-31
1731	rs206432	Heel bone mineral density || id:ebi-a-GCST006979	ebi-a-GCST006979	T	G	0.504841	0.0159228	0.00186042	1e-13
1741	rs2069442	Heel bone mineral density || id:ebi-a-GCST006979	ebi-a-GCST006979	C	G	0.254287	-0.0193391	0.00208977	1.59993e-16
1751	rs2073381	Heel bone mineral density || id:ebi-a-GCST006979	ebi-a-GCST006979	C	G	0.310069	0.0121082	0.00201316	5e-09
1761	rs2073489	Heel bone mineral density || id:ebi-a-GCST006979	ebi-a-GCST006979	C	T	0.594183	-0.0124577	0.00186431	3.2e-09
1771	rs2085490	Heel bone mineral density || id:ebi-a-GCST006979	ebi-a-GCST006979	G	A	0.510408	0.0128938	0.00184295	6.4998e-11
1801	rs212417	Heel bone mineral density || id:ebi-a-GCST006979	ebi-a-GCST006979	A	G	0.672039	-0.0291676	0.00194657	4.49987e-42
1811	rs215226	Heel bone mineral density || id:ebi-a-GCST006979	ebi-a-GCST006979	G	A	0.402364	0.024173	0.00189063	4.00037e-32
1821	rs2216949	Heel bone mineral density || id:ebi-a-GCST006979	ebi-a-GCST006979	T	C	0.118972	0.0290342	0.00283127	1.39991e-19
1831	rs2227607	Heel bone mineral density || id:ebi-a-GCST006979	ebi-a-GCST006979	A	C	0.111044	-0.0205264	0.00291757	1.6e-09
1841	rs2239626	Heel bone mineral density || id:ebi-a-GCST006979	ebi-a-GCST006979	C	T	0.304348	0.0165662	0.00201295	1.29999e-10
1851	rs2240226	Heel bone mineral density || id:ebi-a-GCST006979	ebi-a-GCST006979	T	C	0.255032	0.0344693	0.00211826	4.60045e-47
1861	rs2254027	Heel bone mineral density || id:ebi-a-GCST006979	ebi-a-GCST006979	A	C	0.695118	0.0188547	0.00201798	3.10027e-14
1871	rs2272443	Heel bone mineral density || id:ebi-a-GCST006979	ebi-a-GCST006979	T	C	0.227029	-0.0217871	0.00222548	5.70033e-20
1881	rs2273500	Heel bone mineral density || id:ebi-a-GCST006979	ebi-a-GCST006979	C	T	0.144437	-0.00155391	0.00264079	0.780001
1891	rs2346204	Heel bone mineral density || id:ebi-a-GCST006979	ebi-a-GCST006979	A	C	0.249871	-0.0147868	0.00211422	2.70023e-11
1901	rs2382801	Heel bone mineral density || id:ebi-a-GCST006979	ebi-a-GCST006979	A	C	0.462031	0.0199985	0.0018682	1e-20
1911	rs2388792	Heel bone mineral density || id:ebi-a-GCST006979	ebi-a-GCST006979	G	A	0.530297	0.0131686	0.00185843	8.10028e-11
1921	rs2442599	Heel bone mineral density || id:ebi-a-GCST006979	ebi-a-GCST006979	A	G	0.721892	0.0152813	0.0020854	1.2e-10
1931	rs2446415	Heel bone mineral density || id:ebi-a-GCST006979	ebi-a-GCST006979	G	A	0.028637	-0.036502	0.00561448	1.09999e-09
1941	rs2509353	Heel bone mineral density || id:ebi-a-GCST006979	ebi-a-GCST006979	T	C	0.444371	-0.0208111	0.00185254	9.79941e-22
1951	rs2514845	Heel bone mineral density || id:ebi-a-GCST006979	ebi-a-GCST006979	G	T	0.648044	0.0148749	0.00194423	4.39997e-10
1961	rs2546985	Heel bone mineral density || id:ebi-a-GCST006979	ebi-a-GCST006979	G	A	0.778366	-0.0146102	0.00222995	2.99999e-08
1971	rs2553772	Heel bone mineral density || id:ebi-a-GCST006979	ebi-a-GCST006979	G	T	0.538131	0.0281833	0.00184735	5.19996e-44
1981	rs2566752	Heel bone mineral density || id:ebi-a-GCST006979	ebi-a-GCST006979	C	T	0.376425	0.0357706	0.00189687	5.60015e-68
1991	rs2566774	Heel bone mineral density || id:ebi-a-GCST006979	ebi-a-GCST006979	C	T	0.812677	-0.0381624	0.00234926	1.29987e-45
2001	rs2627668	Heel bone mineral density || id:ebi-a-GCST006979	ebi-a-GCST006979	T	G	0.10629	0.0250865	0.00307045	1.59993e-13
2011	rs2637318	Heel bone mineral density || id:ebi-a-GCST006979	ebi-a-GCST006979	A	G	0.922002	0.0251058	0.00344067	5.00035e-12
2021	rs2639953	Heel bone mineral density || id:ebi-a-GCST006979	ebi-a-GCST006979	A	G	0.522097	-0.0284176	0.00185552	3.69999e-44
2031	rs2647462	Heel bone mineral density || id:ebi-a-GCST006979	ebi-a-GCST006979	C	T	0.826128	-0.0333817	0.00241745	4.60045e-38
2041	rs2653559	Heel bone mineral density || id:ebi-a-GCST006979	ebi-a-GCST006979	T	C	0.164685	-0.0285346	0.00248083	2.49977e-26
2051	rs2722299	Heel bone mineral density || id:ebi-a-GCST006979	ebi-a-GCST006979	T	C	0.428379	-0.0219349	0.00184714	7.59976e-29
2061	rs2737252	Heel bone mineral density || id:ebi-a-GCST006979	ebi-a-GCST006979	A	G	0.283276	0.0347086	0.00205818	2.90001e-55
2071	rs2741856	Heel bone mineral density || id:ebi-a-GCST006979	ebi-a-GCST006979	C	G	0.08271	0.0746095	0.00335582	3.90032e-89
2081	rs2761884	Heel bone mineral density || id:ebi-a-GCST006979	ebi-a-GCST006979	T	G	0.452286	-0.0501009	0.00186962	7.99834e-125
2091	rs2830913	Heel bone mineral density || id:ebi-a-GCST006979	ebi-a-GCST006979	A	G	0.442825	0.0236343	0.00188238	2.29985e-30
2101	rs28364580	Heel bone mineral density || id:ebi-a-GCST006979	ebi-a-GCST006979	A	G	0.247873	-0.0223685	0.00217236	1e-19
2111	rs28373428	Heel bone mineral density || id:ebi-a-GCST006979	ebi-a-GCST006979	A	G	0.144879	0.0222698	0.00262992	8.80035e-15
2121	rs28557305	Heel bone mineral density || id:ebi-a-GCST006979	ebi-a-GCST006979	A	G	0.354837	-0.0259655	0.00193848	2.80027e-34
2131	rs28707249	Heel bone mineral density || id:ebi-a-GCST006979	ebi-a-GCST006979	A	G	0.109746	-0.0222589	0.00298159	1.69981e-13
2141	rs2884691	Heel bone mineral density || id:ebi-a-GCST006979	ebi-a-GCST006979	G	A	0.526572	0.0128417	0.00183709	2.19999e-08
2151	rs2906193	Heel bone mineral density || id:ebi-a-GCST006979	ebi-a-GCST006979	T	G	0.219354	0.0169008	0.00221518	3.80014e-12
2161	rs2908007	Heel bone mineral density || id:ebi-a-GCST006979	ebi-a-GCST006979	G	A	0.398511	0.167991	0.00187465	0
2171	rs2929308	Heel bone mineral density || id:ebi-a-GCST006979	ebi-a-GCST006979	A	T	0.490576	0.044408	0.00185432	2.29985e-91
2181	rs293736	Heel bone mineral density || id:ebi-a-GCST006979	ebi-a-GCST006979	C	A	0.722399	-0.0118132	0.00207444	8.4004e-11
2191	rs2944590	Heel bone mineral density || id:ebi-a-GCST006979	ebi-a-GCST006979	A	G	0.441106	0.0200023	0.00184186	5.40008e-24
2201	rs2969072	Heel bone mineral density || id:ebi-a-GCST006979	ebi-a-GCST006979	G	A	0.674127	-0.0114534	0.00194912	5.89997e-09
2211	rs2982573	Heel bone mineral density || id:ebi-a-GCST006979	ebi-a-GCST006979	C	T	0.420873	0.0767909	0.00185417	1.09901e-305
2221	rs3025383	Heel bone mineral density || id:ebi-a-GCST006979	ebi-a-GCST006979	C	T	0.182366	0.00661729	0.00240762	0.0479999
2231	rs3118906	Heel bone mineral density || id:ebi-a-GCST006979	ebi-a-GCST006979	A	G	0.278633	0.0262712	0.00206586	7.29962e-35
2241	rs314344	Heel bone mineral density || id:ebi-a-GCST006979	ebi-a-GCST006979	C	G	0.603538	-0.0107732	0.00186396	3.69999e-08
2251	rs330091	Heel bone mineral density || id:ebi-a-GCST006979	ebi-a-GCST006979	G	A	0.215779	0.0187839	0.00227043	1.10002e-11
2261	rs34068557	Heel bone mineral density || id:ebi-a-GCST006979	ebi-a-GCST006979	T	C	0.372286	-0.0117296	0.00191117	2.19999e-08
2271	rs34123233	Heel bone mineral density || id:ebi-a-GCST006979	ebi-a-GCST006979	G	T	0.178839	0.0214311	0.0024232	3.59998e-17
2281	rs34220916	Heel bone mineral density || id:ebi-a-GCST006979	ebi-a-GCST006979	G	C	0.170077	0.0209644	0.00243448	2.19989e-16
2301	rs344035	Heel bone mineral density || id:ebi-a-GCST006979	ebi-a-GCST006979	A	G	0.499962	-0.0146214	0.00184874	8.99912e-14
2311	rs34406232	Heel bone mineral density || id:ebi-a-GCST006979	ebi-a-GCST006979	A	C	0.026716	-0.00516593	0.00575711	0.35
2321	rs344078	Heel bone mineral density || id:ebi-a-GCST006979	ebi-a-GCST006979	T	C	0.171222	-0.0424589	0.00245214	3.59998e-55
2331	rs34441013	Heel bone mineral density || id:ebi-a-GCST006979	ebi-a-GCST006979	A	G	0.278277	0.0319129	0.00204765	5.40008e-44
2341	rs34553872	Heel bone mineral density || id:ebi-a-GCST006979	ebi-a-GCST006979	T	A	0.175969	0.0610506	0.0024017	2.69774e-116
2351	rs34575960	Heel bone mineral density || id:ebi-a-GCST006979	ebi-a-GCST006979	A	C	0.071699	0.0257072	0.0035872	2.59998e-08
2361	rs34620158	Heel bone mineral density || id:ebi-a-GCST006979	ebi-a-GCST006979	G	A	0.693631	0.0130898	0.00198382	1e-09
2371	rs34945663	Heel bone mineral density || id:ebi-a-GCST006979	ebi-a-GCST006979	C	T	0.176158	0.0148831	0.00243919	1.5e-09
2391	rs35264941	Heel bone mineral density || id:ebi-a-GCST006979	ebi-a-GCST006979	C	G	0.017749	-0.0572286	0.00702127	1.20005e-11
2401	rs35404230	Heel bone mineral density || id:ebi-a-GCST006979	ebi-a-GCST006979	C	T	0.122057	0.0200009	0.00279429	1.09999e-09
2411	rs35463915	Heel bone mineral density || id:ebi-a-GCST006979	ebi-a-GCST006979	T	C	0.199335	-0.0202973	0.00231297	4.60045e-17
2421	rs35657711	Heel bone mineral density || id:ebi-a-GCST006979	ebi-a-GCST006979	C	T	0.215736	0.0506141	0.00223761	5.59758e-102
2431	rs35713954	Heel bone mineral density || id:ebi-a-GCST006979	ebi-a-GCST006979	T	G	0.422689	-0.0109332	0.00188178	9.80009e-09
2441	rs36009197	Heel bone mineral density || id:ebi-a-GCST006979	ebi-a-GCST006979	T	A	0.118624	0.0191507	0.00285979	5.89997e-09
2451	rs368510	Heel bone mineral density || id:ebi-a-GCST006979	ebi-a-GCST006979	A	G	0.331885	0.0236734	0.00195912	1.29987e-29
2461	rs370387	Heel bone mineral density || id:ebi-a-GCST006979	ebi-a-GCST006979	A	G	0.55747	0.0468543	0.00185513	2.89734e-111
2471	rs3747237	Heel bone mineral density || id:ebi-a-GCST006979	ebi-a-GCST006979	G	A	0.31998	-0.0133407	0.001992	1.99986e-12
2481	rs3757434	Heel bone mineral density || id:ebi-a-GCST006979	ebi-a-GCST006979	T	A	0.17996	0.012737	0.00240813	4.79999e-08
2491	rs3760456	Heel bone mineral density || id:ebi-a-GCST006979	ebi-a-GCST006979	T	C	0.441998	-0.0227806	0.00186228	1.29987e-26
2501	rs3765971	Heel bone mineral density || id:ebi-a-GCST006979	ebi-a-GCST006979	T	C	0.654824	0.0283504	0.00192587	1.9002e-37
2511	rs3777787	Heel bone mineral density || id:ebi-a-GCST006979	ebi-a-GCST006979	A	C	0.541912	-0.0520223	0.0018396	1.49968e-143
2521	rs3796014	Heel bone mineral density || id:ebi-a-GCST006979	ebi-a-GCST006979	G	A	0.727896	0.0514866	0.00205699	4.39542e-108
2541	rs3848474	Heel bone mineral density || id:ebi-a-GCST006979	ebi-a-GCST006979	A	G	0.444033	0.0150619	0.0018751	1.80011e-11
2561	rs426810	Heel bone mineral density || id:ebi-a-GCST006979	ebi-a-GCST006979	G	A	0.462241	0.011313	0.00185734	1e-08
2571	rs4305309	Heel bone mineral density || id:ebi-a-GCST006979	ebi-a-GCST006979	C	T	0.642774	-0.073412	0.00191639	7.70903e-262
2581	rs4360494	Heel bone mineral density || id:ebi-a-GCST006979	ebi-a-GCST006979	C	G	0.55518	0.0193723	0.00184458	2.49977e-23
2591	rs4418639	Heel bone mineral density || id:ebi-a-GCST006979	ebi-a-GCST006979	A	G	0.590177	-0.0164218	0.00187602	1.69981e-13
2601	rs4505759	Heel bone mineral density || id:ebi-a-GCST006979	ebi-a-GCST006979	T	C	0.307674	0.0568166	0.00200649	1e-131
2611	rs4595506	Heel bone mineral density || id:ebi-a-GCST006979	ebi-a-GCST006979	G	A	0.496308	-0.0230826	0.00184184	6.90081e-29
2621	rs4635400	Heel bone mineral density || id:ebi-a-GCST006979	ebi-a-GCST006979	A	G	0.358614	-0.0500354	0.00193524	1.30017e-119
2631	rs4664604	Heel bone mineral density || id:ebi-a-GCST006979	ebi-a-GCST006979	G	C	0.831206	0.0184833	0.00244143	3.29989e-11
2641	rs4669522	Heel bone mineral density || id:ebi-a-GCST006979	ebi-a-GCST006979	C	T	0.793789	0.0171116	0.00226385	1.89998e-10
2651	rs4693374	Heel bone mineral density || id:ebi-a-GCST006979	ebi-a-GCST006979	C	A	0.483149	0.0187892	0.00184863	1.80011e-18
2661	rs4739697	Heel bone mineral density || id:ebi-a-GCST006979	ebi-a-GCST006979	G	A	0.658217	-0.0185541	0.0019646	3.69999e-18
2671	rs4743930	Heel bone mineral density || id:ebi-a-GCST006979	ebi-a-GCST006979	T	C	0.25228	0.0294771	0.00213721	3.80014e-35
2681	rs4780403	Heel bone mineral density || id:ebi-a-GCST006979	ebi-a-GCST006979	A	G	0.012843	-0.0563428	0.0083876	3.40001e-10
2691	rs4782351	Heel bone mineral density || id:ebi-a-GCST006979	ebi-a-GCST006979	G	A	0.614458	-0.0147954	0.0019028	4.00037e-13
2701	rs4806003	Heel bone mineral density || id:ebi-a-GCST006979	ebi-a-GCST006979	A	C	0.63788	-0.0116216	0.00193036	2.30001e-08
2711	rs4821797	Heel bone mineral density || id:ebi-a-GCST006979	ebi-a-GCST006979	C	T	0.330581	-0.0235549	0.00197781	6.79986e-24
2721	rs4836373	Heel bone mineral density || id:ebi-a-GCST006979	ebi-a-GCST006979	C	T	0.504539	-0.0190058	0.00185311	8.60003e-22
2731	rs4869284	Heel bone mineral density || id:ebi-a-GCST006979	ebi-a-GCST006979	G	C	0.23166	-0.014342	0.00219778	8.60003e-11
2741	rs4876361	Heel bone mineral density || id:ebi-a-GCST006979	ebi-a-GCST006979	A	G	0.724617	-0.0126682	0.00207981	1.6e-09
2751	rs4882032	Heel bone mineral density || id:ebi-a-GCST006979	ebi-a-GCST006979	G	A	0.972599	0.0371442	0.00564622	3.2e-08
2761	rs4936266	Heel bone mineral density || id:ebi-a-GCST006979	ebi-a-GCST006979	A	G	0.018103	-0.0967327	0.00690027	2.39994e-37
2771	rs4961733	Heel bone mineral density || id:ebi-a-GCST006979	ebi-a-GCST006979	A	G	0.804343	0.0263102	0.00233944	5.50047e-20
2781	rs4964511	Heel bone mineral density || id:ebi-a-GCST006979	ebi-a-GCST006979	C	T	0.509925	-0.0125168	0.00184861	4.49997e-10
2791	rs4979905	Heel bone mineral density || id:ebi-a-GCST006979	ebi-a-GCST006979	T	C	0.179984	-0.0262079	0.00240067	5.60015e-24
2801	rs55704141	Heel bone mineral density || id:ebi-a-GCST006979	ebi-a-GCST006979	A	G	0.402056	0.0287216	0.00188828	3.50026e-45
2811	rs55709850	Heel bone mineral density || id:ebi-a-GCST006979	ebi-a-GCST006979	T	G	0.29156	-0.016715	0.00205346	2.60016e-14
2821	rs55711911	Heel bone mineral density || id:ebi-a-GCST006979	ebi-a-GCST006979	A	G	0.065187	-0.0250851	0.00372626	2.80001e-10
2831	rs55721532	Heel bone mineral density || id:ebi-a-GCST006979	ebi-a-GCST006979	G	A	0.29474	0.0218544	0.0020073	4.49987e-23
2841	rs55772556	Heel bone mineral density || id:ebi-a-GCST006979	ebi-a-GCST006979	T	G	0.325958	0.0136327	0.00195222	3.10027e-11
2851	rs55863202	Heel bone mineral density || id:ebi-a-GCST006979	ebi-a-GCST006979	C	T	0.04723	0.0263509	0.0043612	1.6e-08
2861	rs56009005	Heel bone mineral density || id:ebi-a-GCST006979	ebi-a-GCST006979	A	G	0.07303	-0.0326834	0.00364112	1.59993e-14
2871	rs56104760	Heel bone mineral density || id:ebi-a-GCST006979	ebi-a-GCST006979	G	A	0.185825	-0.0413936	0.0023515	1.39991e-56
2881	rs56320441	Heel bone mineral density || id:ebi-a-GCST006979	ebi-a-GCST006979	C	T	0.086802	0.0243596	0.00329318	5.19996e-12
2891	rs56682471	Heel bone mineral density || id:ebi-a-GCST006979	ebi-a-GCST006979	T	A	0.214263	0.0271138	0.00222912	7.19946e-30
2911	rs57043009	Heel bone mineral density || id:ebi-a-GCST006979	ebi-a-GCST006979	T	C	0.147828	0.0528756	0.00260887	4.90004e-71
2921	rs571356	Heel bone mineral density || id:ebi-a-GCST006979	ebi-a-GCST006979	A	G	0.3168	-0.0157818	0.0019608	1.39991e-12
2931	rs5735	Heel bone mineral density || id:ebi-a-GCST006979	ebi-a-GCST006979	C	T	0.308897	-0.0179149	0.00201059	8.10028e-16
2941	rs5750263	Heel bone mineral density || id:ebi-a-GCST006979	ebi-a-GCST006979	T	C	0.160886	0.0150002	0.00253378	2.90001e-08
2951	rs5754387	Heel bone mineral density || id:ebi-a-GCST006979	ebi-a-GCST006979	C	G	0.195852	-0.015804	0.00234886	1.2e-09
2971	rs58379124	Heel bone mineral density || id:ebi-a-GCST006979	ebi-a-GCST006979	C	T	0.770819	-0.00417137	0.00220698	0.17
2981	rs59243338	Heel bone mineral density || id:ebi-a-GCST006979	ebi-a-GCST006979	C	T	0.254354	-0.0140048	0.00211853	4.30002e-08
2991	rs59813731	Heel bone mineral density || id:ebi-a-GCST006979	ebi-a-GCST006979	T	C	0.200227	0.0211195	0.00235156	2.70023e-14
3001	rs603424	Heel bone mineral density || id:ebi-a-GCST006979	ebi-a-GCST006979	A	G	0.167987	-0.0301479	0.00246363	4.79954e-27
3011	rs60507951	Heel bone mineral density || id:ebi-a-GCST006979	ebi-a-GCST006979	A	G	0.092545	0.100973	0.00320949	5.90201e-168
3021	rs6054777	Heel bone mineral density || id:ebi-a-GCST006979	ebi-a-GCST006979	A	G	0.266914	-0.017591	0.00209487	1.69981e-13
3031	rs6117854	Heel bone mineral density || id:ebi-a-GCST006979	ebi-a-GCST006979	A	G	0.32861	-0.0384374	0.00198936	5.00035e-62
3041	rs6120819	Heel bone mineral density || id:ebi-a-GCST006979	ebi-a-GCST006979	C	T	0.178072	0.0254544	0.00242342	1.9002e-22
3051	rs6129493	Heel bone mineral density || id:ebi-a-GCST006979	ebi-a-GCST006979	G	A	0.27897	-0.0138906	0.00207552	5.30005e-09
3061	rs614802	Heel bone mineral density || id:ebi-a-GCST006979	ebi-a-GCST006979	G	A	0.320049	0.0149457	0.00198041	1.79999e-10
3071	rs61733768	Heel bone mineral density || id:ebi-a-GCST006979	ebi-a-GCST006979	A	G	0.029156	-0.0760066	0.00552369	7.70016e-36
3081	rs61780431	Heel bone mineral density || id:ebi-a-GCST006979	ebi-a-GCST006979	A	G	0.2177	-0.0186571	0.00222351	2.49977e-13
3091	rs61921611	Heel bone mineral density || id:ebi-a-GCST006979	ebi-a-GCST006979	C	T	0.306891	0.0191125	0.0020061	3.80014e-17
3101	rs62007684	Heel bone mineral density || id:ebi-a-GCST006979	ebi-a-GCST006979	C	T	0.342499	-0.0425588	0.00195615	8.49963e-81
3111	rs62111830	Heel bone mineral density || id:ebi-a-GCST006979	ebi-a-GCST006979	G	A	0.263474	-0.015818	0.0020814	1.50003e-13
3121	rs62182131	Heel bone mineral density || id:ebi-a-GCST006979	ebi-a-GCST006979	A	G	0.080351	-0.0270788	0.00336772	6.4003e-13
3131	rs62228067	Heel bone mineral density || id:ebi-a-GCST006979	ebi-a-GCST006979	C	A	0.232748	0.0204759	0.00219962	1.80011e-14
3141	rs62302300	Heel bone mineral density || id:ebi-a-GCST006979	ebi-a-GCST006979	T	C	0.162137	-0.0241058	0.00250442	1.50003e-14
3151	rs62321667	Heel bone mineral density || id:ebi-a-GCST006979	ebi-a-GCST006979	A	G	0.121367	-0.022818	0.00284112	3.80014e-13
3161	rs62389387	Heel bone mineral density || id:ebi-a-GCST006979	ebi-a-GCST006979	A	G	0.217526	-0.0126431	0.00222234	1.29999e-09
3171	rs62396264	Heel bone mineral density || id:ebi-a-GCST006979	ebi-a-GCST006979	G	C	0.03725	-0.0316785	0.0048348	9.69996e-10
3181	rs6465495	Heel bone mineral density || id:ebi-a-GCST006979	ebi-a-GCST006979	G	T	0.649387	-0.0200095	0.00191178	1.20005e-21
3191	rs6469765	Heel bone mineral density || id:ebi-a-GCST006979	ebi-a-GCST006979	C	T	0.795471	-0.0235686	0.00229466	3.19963e-19
3201	rs6485702	Heel bone mineral density || id:ebi-a-GCST006979	ebi-a-GCST006979	C	T	0.659283	-0.0347608	0.00194109	2.80027e-59
3211	rs6540965	Heel bone mineral density || id:ebi-a-GCST006979	ebi-a-GCST006979	C	G	0.667185	0.0133156	0.00194803	4.49997e-08
3221	rs6542920	Heel bone mineral density || id:ebi-a-GCST006979	ebi-a-GCST006979	G	A	0.654478	0.0120098	0.00192212	6.59994e-10
3231	rs6546334	Heel bone mineral density || id:ebi-a-GCST006979	ebi-a-GCST006979	T	C	0.343796	-0.017524	0.00192843	1.39991e-16
3241	rs6559947	Heel bone mineral density || id:ebi-a-GCST006979	ebi-a-GCST006979	T	C	0.714881	0.0144411	0.0020828	9.69996e-09
3251	rs665783	Heel bone mineral density || id:ebi-a-GCST006979	ebi-a-GCST006979	A	G	0.301594	-0.0194481	0.001994	7.50067e-18
3261	rs6664489	Heel bone mineral density || id:ebi-a-GCST006979	ebi-a-GCST006979	A	G	0.780946	0.0147233	0.00221644	1.29999e-08
3281	rs66927142	Heel bone mineral density || id:ebi-a-GCST006979	ebi-a-GCST006979	T	C	0.118805	0.0317057	0.0028366	4.00037e-23
3291	rs6722557	Heel bone mineral density || id:ebi-a-GCST006979	ebi-a-GCST006979	C	G	0.253466	0.019637	0.00210679	4.60045e-14
3301	rs6782178	Heel bone mineral density || id:ebi-a-GCST006979	ebi-a-GCST006979	T	C	0.416305	0.0144077	0.00187672	1e-14
3311	rs6786649	Heel bone mineral density || id:ebi-a-GCST006979	ebi-a-GCST006979	A	C	0.313623	0.0145664	0.00198953	4.49997e-08
3321	rs6794670	Heel bone mineral density || id:ebi-a-GCST006979	ebi-a-GCST006979	G	C	0.204027	-0.0146637	0.00230593	8.4004e-11
3331	rs6799205	Heel bone mineral density || id:ebi-a-GCST006979	ebi-a-GCST006979	T	C	0.482459	-0.00995098	0.0018465	2.5e-08
3341	rs6839437	Heel bone mineral density || id:ebi-a-GCST006979	ebi-a-GCST006979	C	T	0.835157	0.033192	0.00248792	8.99912e-36
3351	rs6842128	Heel bone mineral density || id:ebi-a-GCST006979	ebi-a-GCST006979	C	T	0.728543	0.014983	0.00207236	2.80001e-09
3361	rs6846476	Heel bone mineral density || id:ebi-a-GCST006979	ebi-a-GCST006979	G	T	0.572409	-0.0140931	0.00186759	6.4998e-14
3371	rs6861681	Heel bone mineral density || id:ebi-a-GCST006979	ebi-a-GCST006979	A	G	0.302845	0.0118161	0.00200822	3.69999e-08
3381	rs6864688	Heel bone mineral density || id:ebi-a-GCST006979	ebi-a-GCST006979	T	C	0.531857	-0.0148055	0.00185172	2.70023e-13
3391	rs6866190	Heel bone mineral density || id:ebi-a-GCST006979	ebi-a-GCST006979	G	A	0.159718	-0.0163946	0.00251997	6.59994e-09
3401	rs6882422	Heel bone mineral density || id:ebi-a-GCST006979	ebi-a-GCST006979	A	G	0.117233	-0.0288998	0.0028886	1.9002e-19
3411	rs6885822	Heel bone mineral density || id:ebi-a-GCST006979	ebi-a-GCST006979	A	G	0.160632	-0.023218	0.00251604	2.90001e-20
3421	rs6938070	Heel bone mineral density || id:ebi-a-GCST006979	ebi-a-GCST006979	A	T	0.6983	-0.0237011	0.00199331	1.69981e-24
3431	rs6965122	Heel bone mineral density || id:ebi-a-GCST006979	ebi-a-GCST006979	G	A	0.328877	-0.045652	0.0019407	2.60016e-93
3441	rs6977460	Heel bone mineral density || id:ebi-a-GCST006979	ebi-a-GCST006979	G	A	0.259803	-0.0172836	0.00207898	5.30029e-15
3451	rs7000279	Heel bone mineral density || id:ebi-a-GCST006979	ebi-a-GCST006979	T	C	0.265502	0.0132997	0.00210527	7.69999e-09
3461	rs7017252	Heel bone mineral density || id:ebi-a-GCST006979	ebi-a-GCST006979	T	C	0.382995	0.0165146	0.00191174	6.4003e-16
3471	rs7021585	Heel bone mineral density || id:ebi-a-GCST006979	ebi-a-GCST006979	A	G	0.249105	0.0187345	0.00214147	3.29989e-15
3481	rs7040344	Heel bone mineral density || id:ebi-a-GCST006979	ebi-a-GCST006979	T	C	0.351966	-0.0276745	0.00195032	4.40048e-39
3491	rs7078201	Heel bone mineral density || id:ebi-a-GCST006979	ebi-a-GCST006979	G	T	0.412453	0.0128798	0.00188384	1.29999e-09
3501	rs7102	Heel bone mineral density || id:ebi-a-GCST006979	ebi-a-GCST006979	C	T	0.365025	-0.0203849	0.00192847	3.50026e-20
3511	rs7121746	Heel bone mineral density || id:ebi-a-GCST006979	ebi-a-GCST006979	G	A	0.585146	-0.0567108	0.00187757	3.89942e-167
3541	rs71338573	Heel bone mineral density || id:ebi-a-GCST006979	ebi-a-GCST006979	T	C	0.073524	0.0394907	0.00355297	1.59993e-20
3551	rs7135535	Heel bone mineral density || id:ebi-a-GCST006979	ebi-a-GCST006979	A	G	0.451512	-0.0129379	0.00185824	1.2e-10
3571	rs7147775	Heel bone mineral density || id:ebi-a-GCST006979	ebi-a-GCST006979	G	T	0.483193	-0.0177025	0.00186059	1.29987e-16
3591	rs7167692	Heel bone mineral density || id:ebi-a-GCST006979	ebi-a-GCST006979	C	T	0.052347	-0.046048	0.00416742	3.40017e-25
3601	rs7175531	Heel bone mineral density || id:ebi-a-GCST006979	ebi-a-GCST006979	C	T	0.648841	0.0324797	0.00194669	2.39994e-52
3611	rs7176579	Heel bone mineral density || id:ebi-a-GCST006979	ebi-a-GCST006979	A	G	0.512172	-0.0155106	0.00185937	3.90032e-13
3621	rs7191269	Heel bone mineral density || id:ebi-a-GCST006979	ebi-a-GCST006979	G	A	0.401893	-0.0303844	0.0018871	1.80011e-44
3631	rs7197197	Heel bone mineral density || id:ebi-a-GCST006979	ebi-a-GCST006979	A	G	0.585143	0.015231	0.00188965	2.29985e-11
3641	rs7209460	Heel bone mineral density || id:ebi-a-GCST006979	ebi-a-GCST006979	T	C	0.697544	0.0518966	0.00201253	5.79429e-116
3661	rs7237942	Heel bone mineral density || id:ebi-a-GCST006979	ebi-a-GCST006979	G	A	0.787373	-0.0171727	0.00226848	3.19963e-12
3671	rs72656010	Heel bone mineral density || id:ebi-a-GCST006979	ebi-a-GCST006979	C	T	0.130991	0.0200167	0.00275397	6.29999e-10
3681	rs72692842	Heel bone mineral density || id:ebi-a-GCST006979	ebi-a-GCST006979	T	C	0.093045	-0.0287011	0.00314748	4.90004e-13
3691	rs72790907	Heel bone mineral density || id:ebi-a-GCST006979	ebi-a-GCST006979	T	C	0.126515	0.0226638	0.00275534	2.19989e-14
3701	rs72793938	Heel bone mineral density || id:ebi-a-GCST006979	ebi-a-GCST006979	G	A	0.135759	0.0227441	0.00270417	6.00067e-14
3711	rs7280028	Heel bone mineral density || id:ebi-a-GCST006979	ebi-a-GCST006979	C	T	0.198703	0.0128336	0.0023289	2.19999e-08
3721	rs72813180	Heel bone mineral density || id:ebi-a-GCST006979	ebi-a-GCST006979	G	C	0.153781	-0.0158831	0.00257143	8.19993e-09
3731	rs72868839	Heel bone mineral density || id:ebi-a-GCST006979	ebi-a-GCST006979	T	A	0.0704	0.0496006	0.00358886	8.10028e-37
3741	rs72871127	Heel bone mineral density || id:ebi-a-GCST006979	ebi-a-GCST006979	C	T	0.062325	-0.0289003	0.00382827	1e-12
3751	rs72925179	Heel bone mineral density || id:ebi-a-GCST006979	ebi-a-GCST006979	A	G	0.183778	-0.0145854	0.00236239	2.59998e-09
3761	rs72945685	Heel bone mineral density || id:ebi-a-GCST006979	ebi-a-GCST006979	T	C	0.111507	0.023181	0.00290996	1.99986e-12
3771	rs72971208	Heel bone mineral density || id:ebi-a-GCST006979	ebi-a-GCST006979	C	G	0.105166	-0.018437	0.00299591	2.59998e-08
3781	rs73029263	Heel bone mineral density || id:ebi-a-GCST006979	ebi-a-GCST006979	G	A	0.132312	-0.0319483	0.00270787	1.80011e-26
3791	rs73139123	Heel bone mineral density || id:ebi-a-GCST006979	ebi-a-GCST006979	C	T	0.181212	-0.0151817	0.00242234	1.29999e-08
3801	rs73207790	Heel bone mineral density || id:ebi-a-GCST006979	ebi-a-GCST006979	A	G	0.155103	-0.0229924	0.00255768	2.19989e-17
3821	rs73238169	Heel bone mineral density || id:ebi-a-GCST006979	ebi-a-GCST006979	A	G	0.133667	-0.0192255	0.00271286	2.1e-10
3831	rs7329483	Heel bone mineral density || id:ebi-a-GCST006979	ebi-a-GCST006979	G	A	0.881829	-0.024161	0.00288878	1.69981e-13
3841	rs73479996	Heel bone mineral density || id:ebi-a-GCST006979	ebi-a-GCST006979	A	G	0.068238	-0.0224681	0.00361381	9.69996e-10
3851	rs73520180	Heel bone mineral density || id:ebi-a-GCST006979	ebi-a-GCST006979	C	T	0.077579	0.0388431	0.00346494	1.9002e-21
3861	rs74119759	Heel bone mineral density || id:ebi-a-GCST006979	ebi-a-GCST006979	T	C	0.159264	-0.0288327	0.00253973	1.69981e-26
3871	rs7445576	Heel bone mineral density || id:ebi-a-GCST006979	ebi-a-GCST006979	T	C	0.207467	-0.0185774	0.00228548	6.09958e-13
3881	rs747091	Heel bone mineral density || id:ebi-a-GCST006979	ebi-a-GCST006979	G	T	0.558325	0.0127451	0.00186306	7.29962e-11
3891	rs7484147	Heel bone mineral density || id:ebi-a-GCST006979	ebi-a-GCST006979	C	T	0.636636	-0.0465706	0.0019184	1.79887e-108
3901	rs7488974	Heel bone mineral density || id:ebi-a-GCST006979	ebi-a-GCST006979	A	G	0.39735	0.0510753	0.00188744	3.39625e-123
3911	rs74910854	Heel bone mineral density || id:ebi-a-GCST006979	ebi-a-GCST006979	G	A	0.069028	-0.0241356	0.0036048	2.09991e-11
3921	rs7504492	Heel bone mineral density || id:ebi-a-GCST006979	ebi-a-GCST006979	C	T	0.377717	0.0129557	0.00191968	4.60002e-10
3931	rs7516171	Heel bone mineral density || id:ebi-a-GCST006979	ebi-a-GCST006979	T	C	0.176526	0.0261324	0.00240245	1.10002e-21
3941	rs75230517	Heel bone mineral density || id:ebi-a-GCST006979	ebi-a-GCST006979	C	G	0.050521	-0.100591	0.00418287	3.09742e-108
3951	rs7527300	Heel bone mineral density || id:ebi-a-GCST006979	ebi-a-GCST006979	T	C	0.406925	-0.0250301	0.00186936	3.40017e-30
3971	rs7560701	Heel bone mineral density || id:ebi-a-GCST006979	ebi-a-GCST006979	C	G	0.497806	0.0102981	0.00183624	2e-08
3981	rs757179	Heel bone mineral density || id:ebi-a-GCST006979	ebi-a-GCST006979	C	G	0.944344	-0.0376548	0.00398266	9.09913e-18
3991	rs757286	Heel bone mineral density || id:ebi-a-GCST006979	ebi-a-GCST006979	T	C	0.282996	0.0118112	0.00204524	8e-09
4001	rs75729494	Heel bone mineral density || id:ebi-a-GCST006979	ebi-a-GCST006979	A	T	0.087109	0.0414065	0.00338211	1.39991e-28
4011	rs75809680	Heel bone mineral density || id:ebi-a-GCST006979	ebi-a-GCST006979	T	C	0.0787	-0.065566	0.00343994	3.69999e-63
4021	rs7585120	Heel bone mineral density || id:ebi-a-GCST006979	ebi-a-GCST006979	T	C	0.267124	0.0177357	0.00208224	2.29985e-12
4031	rs7599234	Heel bone mineral density || id:ebi-a-GCST006979	ebi-a-GCST006979	T	G	0.48733	-0.0118703	0.00183274	2.90001e-08
4041	rs7600317	Heel bone mineral density || id:ebi-a-GCST006979	ebi-a-GCST006979	A	G	0.231598	-0.022135	0.00219432	2.60016e-18
4051	rs7653133	Heel bone mineral density || id:ebi-a-GCST006979	ebi-a-GCST006979	G	C	0.626467	0.0104027	0.00191904	4.30002e-09
4061	rs7679094	Heel bone mineral density || id:ebi-a-GCST006979	ebi-a-GCST006979	T	C	0.414612	-0.0135658	0.00187755	4e-09
4071	rs76813275	Heel bone mineral density || id:ebi-a-GCST006979	ebi-a-GCST006979	A	G	0.105433	-0.0196561	0.00299276	3.50002e-09
4081	rs76833657	Heel bone mineral density || id:ebi-a-GCST006979	ebi-a-GCST006979	A	G	0.075682	-0.0422296	0.00349288	1.69981e-24
4091	rs76901084	Heel bone mineral density || id:ebi-a-GCST006979	ebi-a-GCST006979	A	G	0.186382	-0.0214651	0.00239627	4.10015e-16
4101	rs76983463	Heel bone mineral density || id:ebi-a-GCST006979	ebi-a-GCST006979	C	T	0.041102	0.0402361	0.00467911	3.69999e-15
4111	rs7699338	Heel bone mineral density || id:ebi-a-GCST006979	ebi-a-GCST006979	C	A	0.091842	-0.0478532	0.0032053	5.90065e-40
4121	rs7703751	Heel bone mineral density || id:ebi-a-GCST006979	ebi-a-GCST006979	T	A	0.256713	-0.0242142	0.00211598	1.99986e-26
4131	rs77112003	Heel bone mineral density || id:ebi-a-GCST006979	ebi-a-GCST006979	T	C	0.31176	0.0139635	0.00199503	4.70002e-10
4141	rs7728907	Heel bone mineral density || id:ebi-a-GCST006979	ebi-a-GCST006979	A	G	0.762221	-0.0193642	0.0021839	7.8001e-16
4151	rs7741021	Heel bone mineral density || id:ebi-a-GCST006979	ebi-a-GCST006979	C	A	0.479105	0.0786075	0.00183355	0
4161	rs77431781	Heel bone mineral density || id:ebi-a-GCST006979	ebi-a-GCST006979	T	A	0.075869	-0.0251243	0.00357496	1.99986e-12
4171	rs77599507	Heel bone mineral density || id:ebi-a-GCST006979	ebi-a-GCST006979	A	G	0.089568	-0.0354222	0.00326437	2.60016e-21
4181	rs7766070	Heel bone mineral density || id:ebi-a-GCST006979	ebi-a-GCST006979	A	C	0.263756	-0.0017928	0.00207518	0.53
4191	rs77847666	Heel bone mineral density || id:ebi-a-GCST006979	ebi-a-GCST006979	C	T	0.037602	0.0746067	0.00479106	4.19952e-45
4201	rs7789880	Heel bone mineral density || id:ebi-a-GCST006979	ebi-a-GCST006979	T	C	0.268707	-0.0272724	0.00205925	5.19996e-32
4211	rs78015143	Heel bone mineral density || id:ebi-a-GCST006979	ebi-a-GCST006979	A	G	0.099761	0.0275677	0.00310543	1.39991e-16
4221	rs7814941	Heel bone mineral density || id:ebi-a-GCST006979	ebi-a-GCST006979	G	A	0.202194	0.0208641	0.00230546	1.29987e-13
4241	rs785836	Heel bone mineral density || id:ebi-a-GCST006979	ebi-a-GCST006979	T	C	0.352307	0.012354	0.00194469	2.69998e-10
4251	rs7866211	Heel bone mineral density || id:ebi-a-GCST006979	ebi-a-GCST006979	C	T	0.300274	-0.0245864	0.0020281	3.59998e-28
4261	rs78667121	Heel bone mineral density || id:ebi-a-GCST006979	ebi-a-GCST006979	A	G	0.031035	0.0543063	0.00533768	2.70023e-17
4271	rs787362	Heel bone mineral density || id:ebi-a-GCST006979	ebi-a-GCST006979	A	T	0.415182	-0.000860249	0.00188168	0.69
4281	rs7898342	Heel bone mineral density || id:ebi-a-GCST006979	ebi-a-GCST006979	A	G	0.575147	0.0119713	0.00187471	2.1e-09
4291	rs7903146	Heel bone mineral density || id:ebi-a-GCST006979	ebi-a-GCST006979	T	C	0.290178	0.0112731	0.00202872	8.10009e-09
4301	rs79052526	Heel bone mineral density || id:ebi-a-GCST006979	ebi-a-GCST006979	A	G	0.017714	-0.0371565	0.00695608	4.39997e-08
4311	rs79077117	Heel bone mineral density || id:ebi-a-GCST006979	ebi-a-GCST006979	A	G	0.224872	0.0153653	0.00223178	2.99999e-09
4321	rs79191922	Heel bone mineral density || id:ebi-a-GCST006979	ebi-a-GCST006979	T	C	0.016932	-0.0418795	0.00724248	6.90001e-09
4331	rs7953929	Heel bone mineral density || id:ebi-a-GCST006979	ebi-a-GCST006979	G	C	0.200699	-0.019431	0.00230723	2.09991e-12
4341	rs7959604	Heel bone mineral density || id:ebi-a-GCST006979	ebi-a-GCST006979	G	C	0.074485	-0.0594083	0.00351663	7.39946e-54
4351	rs7969486	Heel bone mineral density || id:ebi-a-GCST006979	ebi-a-GCST006979	C	T	0.452797	0.0116772	0.00186027	9.69996e-10
4361	rs79719017	Heel bone mineral density || id:ebi-a-GCST006979	ebi-a-GCST006979	C	T	0.298994	0.0202577	0.00199747	8.00018e-20
4381	rs79730878	Heel bone mineral density || id:ebi-a-GCST006979	ebi-a-GCST006979	C	T	0.229305	-0.023725	0.00220237	3.90032e-22
4391	rs7980899	Heel bone mineral density || id:ebi-a-GCST006979	ebi-a-GCST006979	T	C	0.39382	-0.0158984	0.00188684	4.60045e-16
4401	rs8002850	Heel bone mineral density || id:ebi-a-GCST006979	ebi-a-GCST006979	A	G	0.335061	-0.0286644	0.00196487	1e-38
4411	rs8008406	Heel bone mineral density || id:ebi-a-GCST006979	ebi-a-GCST006979	C	T	0.262519	-0.0167854	0.00211219	8.10028e-12
4421	rs8034191	Heel bone mineral density || id:ebi-a-GCST006979	ebi-a-GCST006979	C	T	0.333994	0.00336234	0.00196785	0.0140001
4431	rs8073697	Heel bone mineral density || id:ebi-a-GCST006979	ebi-a-GCST006979	T	A	0.340861	-0.0143742	0.00195442	3.29997e-10
4441	rs8095921	Heel bone mineral density || id:ebi-a-GCST006979	ebi-a-GCST006979	A	G	0.224927	0.0158789	0.00223855	1.09999e-09
4451	rs825453	Heel bone mineral density || id:ebi-a-GCST006979	ebi-a-GCST006979	T	A	0.608105	-0.0164877	0.00189518	1.59993e-14
4461	rs853163	Heel bone mineral density || id:ebi-a-GCST006979	ebi-a-GCST006979	A	G	0.260686	0.0133272	0.00211987	4.79999e-08
4471	rs884205	Heel bone mineral density || id:ebi-a-GCST006979	ebi-a-GCST006979	C	A	0.746396	0.0259088	0.00214851	2.99985e-26
4481	rs890074	Heel bone mineral density || id:ebi-a-GCST006979	ebi-a-GCST006979	A	G	0.482698	0.0123921	0.00183531	7.90005e-09
4491	rs899631	Heel bone mineral density || id:ebi-a-GCST006979	ebi-a-GCST006979	T	G	0.390123	0.0183832	0.0018979	2.70023e-19
4501	rs901865	Heel bone mineral density || id:ebi-a-GCST006979	ebi-a-GCST006979	C	T	0.826621	-0.0268666	0.00244148	8.4004e-22
4511	rs912146	Heel bone mineral density || id:ebi-a-GCST006979	ebi-a-GCST006979	A	G	0.156	0.0253489	0.00255299	3.50026e-18
4521	rs928486	Heel bone mineral density || id:ebi-a-GCST006979	ebi-a-GCST006979	G	A	0.783176	0.017258	0.00225215	3.10027e-11
4531	rs9290351	Heel bone mineral density || id:ebi-a-GCST006979	ebi-a-GCST006979	T	G	0.121025	0.0238627	0.00282969	5.90065e-15
4551	rs932828	Heel bone mineral density || id:ebi-a-GCST006979	ebi-a-GCST006979	A	G	0.610673	-0.032155	0.00190189	6.4998e-54
4561	rs9340903	Heel bone mineral density || id:ebi-a-GCST006979	ebi-a-GCST006979	T	C	0.029991	-0.0512098	0.005378	5.10035e-19
4571	rs9364386	Heel bone mineral density || id:ebi-a-GCST006979	ebi-a-GCST006979	G	T	0.176062	-0.0266947	0.00240198	2.29985e-26
4581	rs9385629	Heel bone mineral density || id:ebi-a-GCST006979	ebi-a-GCST006979	T	C	0.306049	-0.0126627	0.002001	8.30004e-10
4591	rs939666	Heel bone mineral density || id:ebi-a-GCST006979	ebi-a-GCST006979	T	C	0.201078	0.0710745	0.00227297	2.89734e-178
4601	rs9447004	Heel bone mineral density || id:ebi-a-GCST006979	ebi-a-GCST006979	G	A	0.515316	-0.0235076	0.00183021	1e-30
4611	rs947091	Heel bone mineral density || id:ebi-a-GCST006979	ebi-a-GCST006979	A	G	0.482377	0.0403792	0.00185128	1.50003e-87
4621	rs9513510	Heel bone mineral density || id:ebi-a-GCST006979	ebi-a-GCST006979	C	G	0.698647	-0.035268	0.0020194	1.39991e-56
4631	rs9521510	Heel bone mineral density || id:ebi-a-GCST006979	ebi-a-GCST006979	C	T	0.322581	-0.0213514	0.00199082	8.49963e-22
4641	rs9530279	Heel bone mineral density || id:ebi-a-GCST006979	ebi-a-GCST006979	C	T	0.262727	-0.0185815	0.00210666	1.69981e-15
4651	rs9532858	Heel bone mineral density || id:ebi-a-GCST006979	ebi-a-GCST006979	A	G	0.681242	-0.0149322	0.00199213	1.10002e-13
4661	rs9557349	Heel bone mineral density || id:ebi-a-GCST006979	ebi-a-GCST006979	C	T	0.798126	-0.0214187	0.00230872	2.80027e-17
4671	rs9594738	Heel bone mineral density || id:ebi-a-GCST006979	ebi-a-GCST006979	T	C	0.490047	-0.0476665	0.00185382	1.09901e-119
4681	rs960192	Heel bone mineral density || id:ebi-a-GCST006979	ebi-a-GCST006979	T	C	0.601828	0.0173048	0.00188543	8.99912e-19
4691	rs9606139	Heel bone mineral density || id:ebi-a-GCST006979	ebi-a-GCST006979	A	G	0.108337	-0.11533	0.00304573	4.39542e-244
4701	rs9608698	Heel bone mineral density || id:ebi-a-GCST006979	ebi-a-GCST006979	C	G	0.551832	0.0206047	0.00187667	1.9002e-23
4711	rs9631060	Heel bone mineral density || id:ebi-a-GCST006979	ebi-a-GCST006979	G	A	0.219531	-0.0205178	0.00221595	6.79986e-17
4721	rs9873544	Heel bone mineral density || id:ebi-a-GCST006979	ebi-a-GCST006979	C	T	0.621169	0.0149911	0.00190221	7.10068e-13
4731	rs9896306	Heel bone mineral density || id:ebi-a-GCST006979	ebi-a-GCST006979	A	C	0.271644	-0.0263111	0.00208086	4.79954e-27
4741	rs9921222	Heel bone mineral density || id:ebi-a-GCST006979	ebi-a-GCST006979	T	C	0.470491	-0.0256994	0.00185555	2.80027e-33
4751	rs9927137	Heel bone mineral density || id:ebi-a-GCST006979	ebi-a-GCST006979	G	A	0.47599	-0.0123964	0.00186119	5.50047e-11
4761	rs9952412	Heel bone mineral density || id:ebi-a-GCST006979	ebi-a-GCST006979	C	A	0.51661	0.0186444	0.0018707	6.4998e-16
4771	rs9974172	Heel bone mineral density || id:ebi-a-GCST006979	ebi-a-GCST006979	G	A	0.85314	0.0179096	0.00264969	3.40001e-08
478	rs10015974	Type 2 diabetes (adjusted for BMI) || id:ebi-a-GCST90093110	ebi-a-GCST90093110	G	A	0.6993	0.0069	0.0165	0.6754
479	rs10087008	Type 2 diabetes (adjusted for BMI) || id:ebi-a-GCST90093110	ebi-a-GCST90093110	A	T	0.4567	-0.017	0.0153	0.2656
480	rs10145299	Type 2 diabetes (adjusted for BMI) || id:ebi-a-GCST90093110	ebi-a-GCST90093110	C	T	0.3943	0.0065	0.0155	0.6753
481	rs10206992	Type 2 diabetes (adjusted for BMI) || id:ebi-a-GCST90093110	ebi-a-GCST90093110	G	T	0.4041	-0.0106	0.0154	0.493
482	rs10222078	Type 2 diabetes (adjusted for BMI) || id:ebi-a-GCST90093110	ebi-a-GCST90093110	A	G	0.2957	0.0054	0.0166	0.743
483	rs1022834	Type 2 diabetes (adjusted for BMI) || id:ebi-a-GCST90093110	ebi-a-GCST90093110	C	A	0.306	-0.0151	0.0166	0.3639
484	rs10245919	Type 2 diabetes (adjusted for BMI) || id:ebi-a-GCST90093110	ebi-a-GCST90093110	T	C	0.4305	-0.0104	0.0154	0.498101
485	rs10264106	Type 2 diabetes (adjusted for BMI) || id:ebi-a-GCST90093110	ebi-a-GCST90093110	C	A	0.0878	0.0816	0.0269	0.00241402
486	rs10407062	Type 2 diabetes (adjusted for BMI) || id:ebi-a-GCST90093110	ebi-a-GCST90093110	C	T	0.3763	0.001	0.0157	0.9503
487	rs10410950	Type 2 diabetes (adjusted for BMI) || id:ebi-a-GCST90093110	ebi-a-GCST90093110	A	G	0.0357	0.0512	0.0417	0.2194
488	rs1042704	Type 2 diabetes (adjusted for BMI) || id:ebi-a-GCST90093110	ebi-a-GCST90093110	A	G	0.2145	0.0247	0.019	0.1942
489	rs1043003	Type 2 diabetes (adjusted for BMI) || id:ebi-a-GCST90093110	ebi-a-GCST90093110	C	T	0.3475	0.0037	0.0159	0.8173
490	rs10474093	Type 2 diabetes (adjusted for BMI) || id:ebi-a-GCST90093110	ebi-a-GCST90093110	C	T	0.5196	-0.023	0.0152	0.1287
491	rs10490046	Type 2 diabetes (adjusted for BMI) || id:ebi-a-GCST90093110	ebi-a-GCST90093110	C	A	0.2071	-0.0316	0.0188	0.0927791
492	rs10515269	Type 2 diabetes (adjusted for BMI) || id:ebi-a-GCST90093110	ebi-a-GCST90093110	G	C	0.3631	0.0129	0.0157	0.4129
493	rs10739971	Type 2 diabetes (adjusted for BMI) || id:ebi-a-GCST90093110	ebi-a-GCST90093110	A	G	0.1017	-0.0358	0.0253	0.1565
494	rs10740042	Type 2 diabetes (adjusted for BMI) || id:ebi-a-GCST90093110	ebi-a-GCST90093110	C	T	0.8128	0.0147	0.0196	0.454099
495	rs10762859	Type 2 diabetes (adjusted for BMI) || id:ebi-a-GCST90093110	ebi-a-GCST90093110	C	T	0.9968	-0.1271	0.1815	0.4836
496	rs10764201	Type 2 diabetes (adjusted for BMI) || id:ebi-a-GCST90093110	ebi-a-GCST90093110	T	C	0.7768	-0.018	0.0184	0.3285
497	rs10765568	Type 2 diabetes (adjusted for BMI) || id:ebi-a-GCST90093110	ebi-a-GCST90093110	T	C	0.0027	0.1955	0.2429	0.421
498	rs10779795	Type 2 diabetes (adjusted for BMI) || id:ebi-a-GCST90093110	ebi-a-GCST90093110	G	A	0.4616	-0.0156	0.0152	0.3048
499	rs10783573	Type 2 diabetes (adjusted for BMI) || id:ebi-a-GCST90093110	ebi-a-GCST90093110	A	G	0.7984	-0.0011	0.019	0.9547
500	rs10817895	Type 2 diabetes (adjusted for BMI) || id:ebi-a-GCST90093110	ebi-a-GCST90093110	T	A	0.3477	0.0214	0.0159	0.1797
501	rs10824766	Type 2 diabetes (adjusted for BMI) || id:ebi-a-GCST90093110	ebi-a-GCST90093110	T	C	0.1306	0.0063	0.0225	0.7782
502	rs10842704	Type 2 diabetes (adjusted for BMI) || id:ebi-a-GCST90093110	ebi-a-GCST90093110	G	T	0.2377	0.048	0.0178	0.00703008
503	rs10848507	Type 2 diabetes (adjusted for BMI) || id:ebi-a-GCST90093110	ebi-a-GCST90093110	G	A	0.1502	0.0192	0.0231	0.4053
504	rs10859561	Type 2 diabetes (adjusted for BMI) || id:ebi-a-GCST90093110	ebi-a-GCST90093110	T	C	0.065	-0.0069	0.0309	0.8245
505	rs10887745	Type 2 diabetes (adjusted for BMI) || id:ebi-a-GCST90093110	ebi-a-GCST90093110	T	G	0.6517	0.012	0.016	0.4549
506	rs10917449	Type 2 diabetes (adjusted for BMI) || id:ebi-a-GCST90093110	ebi-a-GCST90093110	G	A	0.1891	-0.0138	0.0193	0.4747
507	rs10931982	Type 2 diabetes (adjusted for BMI) || id:ebi-a-GCST90093110	ebi-a-GCST90093110	C	T	0.8151	-0.0041	0.0223	0.8535
508	rs11023882	Type 2 diabetes (adjusted for BMI) || id:ebi-a-GCST90093110	ebi-a-GCST90093110	A	G	0.3666	0.0082	0.0158	0.6041
509	rs11067228	Type 2 diabetes (adjusted for BMI) || id:ebi-a-GCST90093110	ebi-a-GCST90093110	G	A	0.411	-0.023	0.0156	0.1399
510	rs11073930	Type 2 diabetes (adjusted for BMI) || id:ebi-a-GCST90093110	ebi-a-GCST90093110	C	G	0.9914	-0.1751	0.1204	0.1459
511	rs11088458	Type 2 diabetes (adjusted for BMI) || id:ebi-a-GCST90093110	ebi-a-GCST90093110	G	A	0.6382	-0.0052	0.0161	0.7449
512	rs11107263	Type 2 diabetes (adjusted for BMI) || id:ebi-a-GCST90093110	ebi-a-GCST90093110	A	C	0.1382	0.0042	0.0224	0.8503
513	rs11127656	Type 2 diabetes (adjusted for BMI) || id:ebi-a-GCST90093110	ebi-a-GCST90093110	A	G	0.2007	-0.0197	0.0191	0.3012
514	rs11142400	Type 2 diabetes (adjusted for BMI) || id:ebi-a-GCST90093110	ebi-a-GCST90093110	A	G	0.2455	-0.0189	0.018	0.2946
515	rs1114344	Type 2 diabetes (adjusted for BMI) || id:ebi-a-GCST90093110	ebi-a-GCST90093110	G	A	0.5921	0.0414	0.0154	0.00723402
516	rs11175773	Type 2 diabetes (adjusted for BMI) || id:ebi-a-GCST90093110	ebi-a-GCST90093110	T	C	0.0384	-0.0211	0.0449	0.6381
517	rs11175835	Type 2 diabetes (adjusted for BMI) || id:ebi-a-GCST90093110	ebi-a-GCST90093110	A	G	0.654	-0.0003	0.0161	0.9874
518	rs11196170	Type 2 diabetes (adjusted for BMI) || id:ebi-a-GCST90093110	ebi-a-GCST90093110	A	G	0.3402	-0.0349	0.0167	0.0365603
519	rs112073168	Type 2 diabetes (adjusted for BMI) || id:ebi-a-GCST90093110	ebi-a-GCST90093110	A	G	0.0703	-0.0434	0.032	0.1744
520	rs11228240	Type 2 diabetes (adjusted for BMI) || id:ebi-a-GCST90093110	ebi-a-GCST90093110	T	C	0.168	-0.0079	0.0203	0.6983
521	rs11238756	Type 2 diabetes (adjusted for BMI) || id:ebi-a-GCST90093110	ebi-a-GCST90093110	C	T	0.5505	0.0266	0.0153	0.0810494
522	rs11242776	Type 2 diabetes (adjusted for BMI) || id:ebi-a-GCST90093110	ebi-a-GCST90093110	C	T	0.6196	0.0239	0.0157	0.1289
523	rs112766772	Type 2 diabetes (adjusted for BMI) || id:ebi-a-GCST90093110	ebi-a-GCST90093110	C	T	0.139	-0.0529	0.0255	0.0383204
524	rs1133400	Type 2 diabetes (adjusted for BMI) || id:ebi-a-GCST90093110	ebi-a-GCST90093110	G	A	0.2237	0.0236	0.0181	0.1923
525	rs113488960	Type 2 diabetes (adjusted for BMI) || id:ebi-a-GCST90093110	ebi-a-GCST90093110	C	G	0.0412	0.0268	0.0408	0.5115
526	rs114268629	Type 2 diabetes (adjusted for BMI) || id:ebi-a-GCST90093110	ebi-a-GCST90093110	C	T	0.0142	-0.0647	0.077	0.4004
527	rs114667987	Type 2 diabetes (adjusted for BMI) || id:ebi-a-GCST90093110	ebi-a-GCST90093110	T	C	0.0248	-0.0055	0.0506	0.9137
528	rs11576308	Type 2 diabetes (adjusted for BMI) || id:ebi-a-GCST90093110	ebi-a-GCST90093110	A	G	0.5887	-0.0048	0.0154	0.752899
529	rs1159798	Type 2 diabetes (adjusted for BMI) || id:ebi-a-GCST90093110	ebi-a-GCST90093110	C	A	0.6677	-0.0216	0.0163	0.1838
530	rs11643240	Type 2 diabetes (adjusted for BMI) || id:ebi-a-GCST90093110	ebi-a-GCST90093110	G	A	0.3572	-0.007	0.0158	0.6576
531	rs11668064	Type 2 diabetes (adjusted for BMI) || id:ebi-a-GCST90093110	ebi-a-GCST90093110	G	A	0.355	-0.0053	0.0162	0.742499
532	rs11670056	Type 2 diabetes (adjusted for BMI) || id:ebi-a-GCST90093110	ebi-a-GCST90093110	T	C	0.044	0.0289	0.0402	0.4715
533	rs11675489	Type 2 diabetes (adjusted for BMI) || id:ebi-a-GCST90093110	ebi-a-GCST90093110	G	A	0.3384	0.0089	0.0161	0.5781
534	rs11688492	Type 2 diabetes (adjusted for BMI) || id:ebi-a-GCST90093110	ebi-a-GCST90093110	C	T	0.4514	0.0191	0.0157	0.2249
535	rs11696009	Type 2 diabetes (adjusted for BMI) || id:ebi-a-GCST90093110	ebi-a-GCST90093110	C	A	0.3124	0.0101	0.0166	0.5407
536	rs117111740	Type 2 diabetes (adjusted for BMI) || id:ebi-a-GCST90093110	ebi-a-GCST90093110	C	T	0.0056	0.218	0.1194	0.0678594
537	rs117124857	Type 2 diabetes (adjusted for BMI) || id:ebi-a-GCST90093110	ebi-a-GCST90093110	T	C	0.01	0.0645	0.1039	0.5349
538	rs11725618	Type 2 diabetes (adjusted for BMI) || id:ebi-a-GCST90093110	ebi-a-GCST90093110	C	T	0.1677	-0.0067	0.0209	0.7501
539	rs11729023	Type 2 diabetes (adjusted for BMI) || id:ebi-a-GCST90093110	ebi-a-GCST90093110	T	C	0.1986	0.013	0.0192	0.4978
540	rs117445182	Type 2 diabetes (adjusted for BMI) || id:ebi-a-GCST90093110	ebi-a-GCST90093110	A	C	0.016	-0.0388	0.0721	0.59
541	rs117481343	Type 2 diabetes (adjusted for BMI) || id:ebi-a-GCST90093110	ebi-a-GCST90093110	T	C	0.0097	0.076	0.0982	0.439
542	rs11752784	Type 2 diabetes (adjusted for BMI) || id:ebi-a-GCST90093110	ebi-a-GCST90093110	G	A	0.0944	-0.0182	0.0269	0.498901
543	rs11752873	Type 2 diabetes (adjusted for BMI) || id:ebi-a-GCST90093110	ebi-a-GCST90093110	T	C	0.2532	-0.0088	0.0179	0.6236
544	rs117557198	Type 2 diabetes (adjusted for BMI) || id:ebi-a-GCST90093110	ebi-a-GCST90093110	G	A	0.0297	0.0226	0.0494	0.6478
545	rs1181334	Type 2 diabetes (adjusted for BMI) || id:ebi-a-GCST90093110	ebi-a-GCST90093110	G	T	0.8867	0.0033	0.0239	0.8915
546	rs1187624	Type 2 diabetes (adjusted for BMI) || id:ebi-a-GCST90093110	ebi-a-GCST90093110	C	A	0.1297	0.0271	0.0225	0.2297
547	rs11880992	Type 2 diabetes (adjusted for BMI) || id:ebi-a-GCST90093110	ebi-a-GCST90093110	A	G	0.3439	-0.0128	0.0159	0.4233
548	rs11934731	Type 2 diabetes (adjusted for BMI) || id:ebi-a-GCST90093110	ebi-a-GCST90093110	A	G	0.0025	-0.0602	0.2673	0.8219
549	rs11995050	Type 2 diabetes (adjusted for BMI) || id:ebi-a-GCST90093110	ebi-a-GCST90093110	C	A	0.1684	-0.0536	0.0205	0.00899208
550	rs12041821	Type 2 diabetes (adjusted for BMI) || id:ebi-a-GCST90093110	ebi-a-GCST90093110	A	C	0.1486	-0.0158	0.0219	0.4693
551	rs12121554	Type 2 diabetes (adjusted for BMI) || id:ebi-a-GCST90093110	ebi-a-GCST90093110	A	G	0.0064	-0.0261	0.1202	0.8279
552	rs12127020	Type 2 diabetes (adjusted for BMI) || id:ebi-a-GCST90093110	ebi-a-GCST90093110	G	C	0.1758	-0.0115	0.0201	0.568
553	rs12149673	Type 2 diabetes (adjusted for BMI) || id:ebi-a-GCST90093110	ebi-a-GCST90093110	G	A	0.4126	0.0122	0.0155	0.4332
554	rs12210993	Type 2 diabetes (adjusted for BMI) || id:ebi-a-GCST90093110	ebi-a-GCST90093110	A	G	0.5101	-0.0072	0.0152	0.6362
555	rs12276167	Type 2 diabetes (adjusted for BMI) || id:ebi-a-GCST90093110	ebi-a-GCST90093110	G	T	0.3979	0.0089	0.0155	0.5687
556	rs12323717	Type 2 diabetes (adjusted for BMI) || id:ebi-a-GCST90093110	ebi-a-GCST90093110	G	A	0.3727	0.022	0.0161	0.1712
557	rs12332674	Type 2 diabetes (adjusted for BMI) || id:ebi-a-GCST90093110	ebi-a-GCST90093110	G	T	0.1904	-0.033	0.0203	0.104
558	rs12358555	Type 2 diabetes (adjusted for BMI) || id:ebi-a-GCST90093110	ebi-a-GCST90093110	G	A	0.1886	-0.0074	0.0194	0.7028
559	rs12372718	Type 2 diabetes (adjusted for BMI) || id:ebi-a-GCST90093110	ebi-a-GCST90093110	G	A	0.365	0.0013	0.0157	0.9326
560	rs12443188	Type 2 diabetes (adjusted for BMI) || id:ebi-a-GCST90093110	ebi-a-GCST90093110	A	T	0.3646	0.0274	0.0159	0.0853906
561	rs12448684	Type 2 diabetes (adjusted for BMI) || id:ebi-a-GCST90093110	ebi-a-GCST90093110	A	G	0.0052	0.1948	0.1669	0.2431
562	rs12452440	Type 2 diabetes (adjusted for BMI) || id:ebi-a-GCST90093110	ebi-a-GCST90093110	C	T	0.6897	-0.0068	0.0164	0.6785
563	rs12487905	Type 2 diabetes (adjusted for BMI) || id:ebi-a-GCST90093110	ebi-a-GCST90093110	C	T	0.2569	0.0068	0.0173	0.6941
564	rs12499988	Type 2 diabetes (adjusted for BMI) || id:ebi-a-GCST90093110	ebi-a-GCST90093110	T	C	0.2529	0.0144	0.0175	0.4104
565	rs12534970	Type 2 diabetes (adjusted for BMI) || id:ebi-a-GCST90093110	ebi-a-GCST90093110	G	A	0.5222	-0.0535	0.0153	0.000465297
566	rs12545602	Type 2 diabetes (adjusted for BMI) || id:ebi-a-GCST90093110	ebi-a-GCST90093110	A	C	0.0933	-0.022	0.0267	0.4108
567	rs1256065	Type 2 diabetes (adjusted for BMI) || id:ebi-a-GCST90093110	ebi-a-GCST90093110	T	G	0.477	-0.025	0.0152	0.1005
568	rs12569559	Type 2 diabetes (adjusted for BMI) || id:ebi-a-GCST90093110	ebi-a-GCST90093110	G	T	0.5609	0.0216	0.0152	0.1572
569	rs12616772	Type 2 diabetes (adjusted for BMI) || id:ebi-a-GCST90093110	ebi-a-GCST90093110	C	A	0.4411	-0.0205	0.0153	0.1803
570	rs12733821	Type 2 diabetes (adjusted for BMI) || id:ebi-a-GCST90093110	ebi-a-GCST90093110	C	G	0.9984	0.0522	0.3045	0.8638
571	rs12756373	Type 2 diabetes (adjusted for BMI) || id:ebi-a-GCST90093110	ebi-a-GCST90093110	C	A	0.0216	0.1051	0.0667	0.1152
572	rs12811685	Type 2 diabetes (adjusted for BMI) || id:ebi-a-GCST90093110	ebi-a-GCST90093110	G	C	0.364	0.0357	0.0158	0.0233598
573	rs1286075	Type 2 diabetes (adjusted for BMI) || id:ebi-a-GCST90093110	ebi-a-GCST90093110	T	C	0.0274	0.0678	0.0468	0.1475
574	rs1286662	Type 2 diabetes (adjusted for BMI) || id:ebi-a-GCST90093110	ebi-a-GCST90093110	G	A	0.1363	0.008	0.0222	0.718701
575	rs12924535	Type 2 diabetes (adjusted for BMI) || id:ebi-a-GCST90093110	ebi-a-GCST90093110	T	G	0.4882	0.0209	0.0156	0.1817
576	rs12941363	Type 2 diabetes (adjusted for BMI) || id:ebi-a-GCST90093110	ebi-a-GCST90093110	A	C	0.1443	0.0073	0.0217	0.735301
577	rs12942736	Type 2 diabetes (adjusted for BMI) || id:ebi-a-GCST90093110	ebi-a-GCST90093110	T	C	0.0041	0.1929	0.2396	0.4207
578	rs12945403	Type 2 diabetes (adjusted for BMI) || id:ebi-a-GCST90093110	ebi-a-GCST90093110	C	T	0.4712	0.0209	0.0161	0.1945
579	rs12986939	Type 2 diabetes (adjusted for BMI) || id:ebi-a-GCST90093110	ebi-a-GCST90093110	A	G	0.6857	-0.0031	0.0164	0.8509
580	rs13002567	Type 2 diabetes (adjusted for BMI) || id:ebi-a-GCST90093110	ebi-a-GCST90093110	C	T	0.2635	0.0046	0.0175	0.7946
581	rs13022378	Type 2 diabetes (adjusted for BMI) || id:ebi-a-GCST90093110	ebi-a-GCST90093110	T	C	0.2277	-0.0032	0.0182	0.8587
582	rs13070996	Type 2 diabetes (adjusted for BMI) || id:ebi-a-GCST90093110	ebi-a-GCST90093110	T	G	0.2802	-0.0126	0.0168	0.454099
583	rs13072536	Type 2 diabetes (adjusted for BMI) || id:ebi-a-GCST90093110	ebi-a-GCST90093110	T	A	0.1142	0.015	0.0239	0.53
584	rs13088318	Type 2 diabetes (adjusted for BMI) || id:ebi-a-GCST90093110	ebi-a-GCST90093110	G	A	0.2162	-0.0126	0.0188	0.5022
585	rs13133616	Type 2 diabetes (adjusted for BMI) || id:ebi-a-GCST90093110	ebi-a-GCST90093110	G	A	0.2502	0.016	0.0178	0.3673
586	rs13154707	Type 2 diabetes (adjusted for BMI) || id:ebi-a-GCST90093110	ebi-a-GCST90093110	G	A	0.1549	-0.0233	0.0214	0.2766
587	rs13179493	Type 2 diabetes (adjusted for BMI) || id:ebi-a-GCST90093110	ebi-a-GCST90093110	C	T	0.1225	-0.0176	0.0254	0.4901
588	rs1351623	Type 2 diabetes (adjusted for BMI) || id:ebi-a-GCST90093110	ebi-a-GCST90093110	T	C	0.3219	0.0205	0.0163	0.208
589	rs1386625	Type 2 diabetes (adjusted for BMI) || id:ebi-a-GCST90093110	ebi-a-GCST90093110	G	A	0.9876	-0.1109	0.0812	0.1719
590	rs139603701	Type 2 diabetes (adjusted for BMI) || id:ebi-a-GCST90093110	ebi-a-GCST90093110	G	A	0.0063	-0.1373	0.1331	0.3021
591	rs140676008	Type 2 diabetes (adjusted for BMI) || id:ebi-a-GCST90093110	ebi-a-GCST90093110	A	G	0.0051	0.0589	0.1375	0.668299
592	rs141399219	Type 2 diabetes (adjusted for BMI) || id:ebi-a-GCST90093110	ebi-a-GCST90093110	T	C	0.0061	-0.1307	0.1675	0.4352
593	rs1414660	Type 2 diabetes (adjusted for BMI) || id:ebi-a-GCST90093110	ebi-a-GCST90093110	T	C	0.2081	0.019	0.0187	0.3106
594	rs141795717	Type 2 diabetes (adjusted for BMI) || id:ebi-a-GCST90093110	ebi-a-GCST90093110	A	G	0.0041	0.0346	0.1494	0.8169
595	rs1428968	Type 2 diabetes (adjusted for BMI) || id:ebi-a-GCST90093110	ebi-a-GCST90093110	T	C	0.188	0.0054	0.0196	0.781399
596	rs1475120	Type 2 diabetes (adjusted for BMI) || id:ebi-a-GCST90093110	ebi-a-GCST90093110	A	G	0.5836	-0.0168	0.0153	0.2739
597	rs1487241	Type 2 diabetes (adjusted for BMI) || id:ebi-a-GCST90093110	ebi-a-GCST90093110	T	A	0.6785	0.0365	0.0163	0.0256502
598	rs149078150	Type 2 diabetes (adjusted for BMI) || id:ebi-a-GCST90093110	ebi-a-GCST90093110	T	C	0.0061	0.0784	0.1225	0.5222
599	rs150059308	Type 2 diabetes (adjusted for BMI) || id:ebi-a-GCST90093110	ebi-a-GCST90093110	A	G	0.0013	0.3605	0.3136	0.2503
600	rs1502201	Type 2 diabetes (adjusted for BMI) || id:ebi-a-GCST90093110	ebi-a-GCST90093110	A	G	0.0008	-0.3472	0.4517	0.4422
601	rs150445982	Type 2 diabetes (adjusted for BMI) || id:ebi-a-GCST90093110	ebi-a-GCST90093110	T	C	0.0183	0.0485	0.061	0.4268
602	rs150967545	Type 2 diabetes (adjusted for BMI) || id:ebi-a-GCST90093110	ebi-a-GCST90093110	A	G	0.0085	0.0792	0.102	0.4373
603	rs1521908	Type 2 diabetes (adjusted for BMI) || id:ebi-a-GCST90093110	ebi-a-GCST90093110	C	T	0.3383	0.0053	0.016	0.741199
604	rs1528602	Type 2 diabetes (adjusted for BMI) || id:ebi-a-GCST90093110	ebi-a-GCST90093110	C	T	0.2555	0.0014	0.0174	0.9382
605	rs1533142	Type 2 diabetes (adjusted for BMI) || id:ebi-a-GCST90093110	ebi-a-GCST90093110	G	C	0.6343	0.0044	0.0157	0.778599
606	rs1535571	Type 2 diabetes (adjusted for BMI) || id:ebi-a-GCST90093110	ebi-a-GCST90093110	G	A	0.7033	0.0035	0.0166	0.832
607	rs1548607	Type 2 diabetes (adjusted for BMI) || id:ebi-a-GCST90093110	ebi-a-GCST90093110	G	A	0.4324	0.0356	0.0157	0.0233002
608	rs1550270	Type 2 diabetes (adjusted for BMI) || id:ebi-a-GCST90093110	ebi-a-GCST90093110	C	T	0.4782	0.0108	0.0152	0.477
609	rs159408	Type 2 diabetes (adjusted for BMI) || id:ebi-a-GCST90093110	ebi-a-GCST90093110	T	A	0.4484	-0.0032	0.0163	0.842
610	rs1622638	Type 2 diabetes (adjusted for BMI) || id:ebi-a-GCST90093110	ebi-a-GCST90093110	A	G	0.1628	-0.0033	0.021	0.874
611	rs167365	Type 2 diabetes (adjusted for BMI) || id:ebi-a-GCST90093110	ebi-a-GCST90093110	G	C	0.8095	-0.0048	0.0193	0.8023
612	rs16878921	Type 2 diabetes (adjusted for BMI) || id:ebi-a-GCST90093110	ebi-a-GCST90093110	A	G	0.4762	-0.0134	0.0151	0.377
613	rs17010957	Type 2 diabetes (adjusted for BMI) || id:ebi-a-GCST90093110	ebi-a-GCST90093110	C	T	0.1809	-0.0169	0.0203	0.4035
614	rs1708627	Type 2 diabetes (adjusted for BMI) || id:ebi-a-GCST90093110	ebi-a-GCST90093110	G	A	0.4894	-0.0379	0.0152	0.01274
615	rs17265513	Type 2 diabetes (adjusted for BMI) || id:ebi-a-GCST90093110	ebi-a-GCST90093110	C	T	0.0407	0.0354	0.039	0.3641
616	rs17429745	Type 2 diabetes (adjusted for BMI) || id:ebi-a-GCST90093110	ebi-a-GCST90093110	T	G	0.5207	0.006	0.0155	0.697199
617	rs174598	Type 2 diabetes (adjusted for BMI) || id:ebi-a-GCST90093110	ebi-a-GCST90093110	A	G	0.1996	0.0055	0.0198	0.780001
618	rs17472350	Type 2 diabetes (adjusted for BMI) || id:ebi-a-GCST90093110	ebi-a-GCST90093110	C	T	0.0047	0.1544	0.1224	0.2073
619	rs17507577	Type 2 diabetes (adjusted for BMI) || id:ebi-a-GCST90093110	ebi-a-GCST90093110	A	G	0.0688	0.0172	0.0311	0.579301
620	rs1766790	Type 2 diabetes (adjusted for BMI) || id:ebi-a-GCST90093110	ebi-a-GCST90093110	T	C	0.2151	0.0146	0.0184	0.4294
621	rs17679410	Type 2 diabetes (adjusted for BMI) || id:ebi-a-GCST90093110	ebi-a-GCST90093110	G	A	0.1518	0.0206	0.0213	0.3336
622	rs17686786	Type 2 diabetes (adjusted for BMI) || id:ebi-a-GCST90093110	ebi-a-GCST90093110	C	T	0.0117	-0.1331	0.1053	0.2061
623	rs1777277	Type 2 diabetes (adjusted for BMI) || id:ebi-a-GCST90093110	ebi-a-GCST90093110	A	C	0.0017	-0.2965	0.3908	0.4479
624	rs181367	Type 2 diabetes (adjusted for BMI) || id:ebi-a-GCST90093110	ebi-a-GCST90093110	G	C	0.2	-0.0256	0.0191	0.1798
625	rs183084030	Type 2 diabetes (adjusted for BMI) || id:ebi-a-GCST90093110	ebi-a-GCST90093110	C	T	0.9967	0.0954	0.1714	0.5779
626	rs1844776	Type 2 diabetes (adjusted for BMI) || id:ebi-a-GCST90093110	ebi-a-GCST90093110	C	T	0.6174	-0.0179	0.0156	0.2537
627	rs1859839	Type 2 diabetes (adjusted for BMI) || id:ebi-a-GCST90093110	ebi-a-GCST90093110	A	G	0.1388	-0.0252	0.0238	0.2903
628	rs188424982	Type 2 diabetes (adjusted for BMI) || id:ebi-a-GCST90093110	ebi-a-GCST90093110	A	G	0.0035	0.4013	0.1981	0.0427701
629	rs1891002	Type 2 diabetes (adjusted for BMI) || id:ebi-a-GCST90093110	ebi-a-GCST90093110	A	T	0.4484	-0.0091	0.0152	0.5521
630	rs1902177	Type 2 diabetes (adjusted for BMI) || id:ebi-a-GCST90093110	ebi-a-GCST90093110	T	C	0.3725	0.027	0.0156	0.0841201
631	rs1907310	Type 2 diabetes (adjusted for BMI) || id:ebi-a-GCST90093110	ebi-a-GCST90093110	A	G	0.0011	0.2918	0.3411	0.3923
632	rs1991431	Type 2 diabetes (adjusted for BMI) || id:ebi-a-GCST90093110	ebi-a-GCST90093110	A	G	0.0269	-0.0376	0.0524	0.473
633	rs1999536	Type 2 diabetes (adjusted for BMI) || id:ebi-a-GCST90093110	ebi-a-GCST90093110	C	G	0.7866	0.0333	0.0186	0.0730903
634	rs2029999	Type 2 diabetes (adjusted for BMI) || id:ebi-a-GCST90093110	ebi-a-GCST90093110	T	C	0.6676	0.0125	0.0164	0.4487
635	rs2052480	Type 2 diabetes (adjusted for BMI) || id:ebi-a-GCST90093110	ebi-a-GCST90093110	A	G	0.001	0.7466	0.5542	0.1779
636	rs206432	Type 2 diabetes (adjusted for BMI) || id:ebi-a-GCST90093110	ebi-a-GCST90093110	T	G	0.4897	-0.0064	0.0157	0.6814
637	rs2069442	Type 2 diabetes (adjusted for BMI) || id:ebi-a-GCST90093110	ebi-a-GCST90093110	C	G	0.3818	0.0303	0.0163	0.0632397
638	rs2073381	Type 2 diabetes (adjusted for BMI) || id:ebi-a-GCST90093110	ebi-a-GCST90093110	C	G	0.0375	0.0259	0.0406	0.523801
639	rs2073489	Type 2 diabetes (adjusted for BMI) || id:ebi-a-GCST90093110	ebi-a-GCST90093110	C	T	0.7078	0.0234	0.0167	0.1608
640	rs2085490	Type 2 diabetes (adjusted for BMI) || id:ebi-a-GCST90093110	ebi-a-GCST90093110	G	A	0.6195	-0.0134	0.0156	0.3902
641	rs212417	Type 2 diabetes (adjusted for BMI) || id:ebi-a-GCST90093110	ebi-a-GCST90093110	A	G	0.4355	0.001	0.0154	0.9479
642	rs215226	Type 2 diabetes (adjusted for BMI) || id:ebi-a-GCST90093110	ebi-a-GCST90093110	G	A	0.3567	-0.0226	0.0161	0.1606
643	rs2216949	Type 2 diabetes (adjusted for BMI) || id:ebi-a-GCST90093110	ebi-a-GCST90093110	T	C	0.0039	-0.262	0.1393	0.0599902
644	rs2227607	Type 2 diabetes (adjusted for BMI) || id:ebi-a-GCST90093110	ebi-a-GCST90093110	A	C	0.0721	-0.0048	0.0292	0.8698
645	rs2239626	Type 2 diabetes (adjusted for BMI) || id:ebi-a-GCST90093110	ebi-a-GCST90093110	C	T	0.3124	-0.0081	0.0164	0.618399
646	rs2240226	Type 2 diabetes (adjusted for BMI) || id:ebi-a-GCST90093110	ebi-a-GCST90093110	T	C	0.0023	0.1892	0.222	0.3941
647	rs2254027	Type 2 diabetes (adjusted for BMI) || id:ebi-a-GCST90093110	ebi-a-GCST90093110	A	C	0.0224	0.0183	0.0538	0.7335
648	rs2272443	Type 2 diabetes (adjusted for BMI) || id:ebi-a-GCST90093110	ebi-a-GCST90093110	T	C	0.2628	0.0504	0.0232	0.0297797
649	rs2273500	Type 2 diabetes (adjusted for BMI) || id:ebi-a-GCST90093110	ebi-a-GCST90093110	C	T	0.2908	-0.0208	0.0175	0.2335
650	rs2346204	Type 2 diabetes (adjusted for BMI) || id:ebi-a-GCST90093110	ebi-a-GCST90093110	A	C	0.3019	0.026	0.0164	0.1132
651	rs2382801	Type 2 diabetes (adjusted for BMI) || id:ebi-a-GCST90093110	ebi-a-GCST90093110	A	C	0.6896	0.0053	0.0166	0.7504
652	rs2388792	Type 2 diabetes (adjusted for BMI) || id:ebi-a-GCST90093110	ebi-a-GCST90093110	G	A	0.4922	-0.0028	0.0152	0.8518
653	rs2442599	Type 2 diabetes (adjusted for BMI) || id:ebi-a-GCST90093110	ebi-a-GCST90093110	A	G	0.0022	0.0287	0.2955	0.9226
654	rs2446415	Type 2 diabetes (adjusted for BMI) || id:ebi-a-GCST90093110	ebi-a-GCST90093110	G	A	0.0995	-0.042	0.026	0.1071
655	rs2509353	Type 2 diabetes (adjusted for BMI) || id:ebi-a-GCST90093110	ebi-a-GCST90093110	T	C	0.3848	-0.0135	0.0156	0.3863
656	rs2514845	Type 2 diabetes (adjusted for BMI) || id:ebi-a-GCST90093110	ebi-a-GCST90093110	G	T	0.6369	0.0029	0.0157	0.8546
657	rs2546985	Type 2 diabetes (adjusted for BMI) || id:ebi-a-GCST90093110	ebi-a-GCST90093110	G	A	0.7548	-0.0196	0.018	0.2755
658	rs2553772	Type 2 diabetes (adjusted for BMI) || id:ebi-a-GCST90093110	ebi-a-GCST90093110	G	T	0.6747	-0.0243	0.0161	0.1313
659	rs2566752	Type 2 diabetes (adjusted for BMI) || id:ebi-a-GCST90093110	ebi-a-GCST90093110	C	T	0.4805	0.0046	0.0155	0.7671
660	rs2566774	Type 2 diabetes (adjusted for BMI) || id:ebi-a-GCST90093110	ebi-a-GCST90093110	C	T	0.8332	0.0319	0.0204	0.1185
661	rs2627668	Type 2 diabetes (adjusted for BMI) || id:ebi-a-GCST90093110	ebi-a-GCST90093110	T	G	0.0085	0.1133	0.0922	0.2194
662	rs2637318	Type 2 diabetes (adjusted for BMI) || id:ebi-a-GCST90093110	ebi-a-GCST90093110	A	G	0.0022	0.0467	0.2861	0.8703
663	rs2639953	Type 2 diabetes (adjusted for BMI) || id:ebi-a-GCST90093110	ebi-a-GCST90093110	A	G	0.2456	0.005	0.0179	0.781601
664	rs2647462	Type 2 diabetes (adjusted for BMI) || id:ebi-a-GCST90093110	ebi-a-GCST90093110	C	T	0.8343	0.0292	0.0205	0.1546
665	rs2653559	Type 2 diabetes (adjusted for BMI) || id:ebi-a-GCST90093110	ebi-a-GCST90093110	T	C	0.0041	-0.1104	0.1503	0.4628
666	rs2722299	Type 2 diabetes (adjusted for BMI) || id:ebi-a-GCST90093110	ebi-a-GCST90093110	T	C	0.4929	0.0081	0.0153	0.597
667	rs2737252	Type 2 diabetes (adjusted for BMI) || id:ebi-a-GCST90093110	ebi-a-GCST90093110	A	G	0.2064	0.015	0.0186	0.422
668	rs2741856	Type 2 diabetes (adjusted for BMI) || id:ebi-a-GCST90093110	ebi-a-GCST90093110	C	G	0.0244	0.1326	0.0536	0.01335
669	rs2761884	Type 2 diabetes (adjusted for BMI) || id:ebi-a-GCST90093110	ebi-a-GCST90093110	T	G	0.3644	-0.0312	0.0163	0.0553796
670	rs2830913	Type 2 diabetes (adjusted for BMI) || id:ebi-a-GCST90093110	ebi-a-GCST90093110	A	G	0.4611	-0.0072	0.0152	0.634501
671	rs28364580	Type 2 diabetes (adjusted for BMI) || id:ebi-a-GCST90093110	ebi-a-GCST90093110	A	G	0.0064	-0.1717	0.1365	0.2085
672	rs28373428	Type 2 diabetes (adjusted for BMI) || id:ebi-a-GCST90093110	ebi-a-GCST90093110	A	G	0.001	0.2614	0.3855	0.4978
673	rs28557305	Type 2 diabetes (adjusted for BMI) || id:ebi-a-GCST90093110	ebi-a-GCST90093110	A	G	0.2382	-0.0329	0.0184	0.0744698
674	rs28707249	Type 2 diabetes (adjusted for BMI) || id:ebi-a-GCST90093110	ebi-a-GCST90093110	A	G	0.0013	0.044	0.3448	0.8985
675	rs2884691	Type 2 diabetes (adjusted for BMI) || id:ebi-a-GCST90093110	ebi-a-GCST90093110	G	A	0.277	-0.0011	0.0172	0.949
676	rs2906193	Type 2 diabetes (adjusted for BMI) || id:ebi-a-GCST90093110	ebi-a-GCST90093110	T	G	0.2735	-0.0094	0.018	0.6019
677	rs2908007	Type 2 diabetes (adjusted for BMI) || id:ebi-a-GCST90093110	ebi-a-GCST90093110	G	A	0.5898	-0.0103	0.0158	0.514301
678	rs2929308	Type 2 diabetes (adjusted for BMI) || id:ebi-a-GCST90093110	ebi-a-GCST90093110	A	T	0.2787	-0.0407	0.0187	0.0299502
679	rs293736	Type 2 diabetes (adjusted for BMI) || id:ebi-a-GCST90093110	ebi-a-GCST90093110	C	A	0.696	-0.0421	0.0166	0.01108
680	rs2944590	Type 2 diabetes (adjusted for BMI) || id:ebi-a-GCST90093110	ebi-a-GCST90093110	A	G	0.2675	0.009	0.0183	0.622801
681	rs2969072	Type 2 diabetes (adjusted for BMI) || id:ebi-a-GCST90093110	ebi-a-GCST90093110	G	A	0.7557	0.0012	0.0199	0.9534
682	rs2982573	Type 2 diabetes (adjusted for BMI) || id:ebi-a-GCST90093110	ebi-a-GCST90093110	C	T	0.2369	-0.0006	0.018	0.9731
683	rs3025383	Type 2 diabetes (adjusted for BMI) || id:ebi-a-GCST90093110	ebi-a-GCST90093110	C	T	0.1852	-0.0004	0.0197	0.982
684	rs3118906	Type 2 diabetes (adjusted for BMI) || id:ebi-a-GCST90093110	ebi-a-GCST90093110	A	G	0.5422	-0.0209	0.0152	0.1698
685	rs314344	Type 2 diabetes (adjusted for BMI) || id:ebi-a-GCST90093110	ebi-a-GCST90093110	C	G	0.7363	0.0244	0.0174	0.1613
686	rs330091	Type 2 diabetes (adjusted for BMI) || id:ebi-a-GCST90093110	ebi-a-GCST90093110	G	A	0.1966	-0.0028	0.0216	0.8978
687	rs34068557	Type 2 diabetes (adjusted for BMI) || id:ebi-a-GCST90093110	ebi-a-GCST90093110	T	C	0.0062	-0.0545	0.1039	0.599799
688	rs34123233	Type 2 diabetes (adjusted for BMI) || id:ebi-a-GCST90093110	ebi-a-GCST90093110	G	T	0.0806	0.0072	0.0293	0.8048
689	rs34220916	Type 2 diabetes (adjusted for BMI) || id:ebi-a-GCST90093110	ebi-a-GCST90093110	G	C	0.0446	0.0102	0.037	0.782299
690	rs344035	Type 2 diabetes (adjusted for BMI) || id:ebi-a-GCST90093110	ebi-a-GCST90093110	A	G	0.0092	-0.0375	0.1135	0.741199
691	rs34406232	Type 2 diabetes (adjusted for BMI) || id:ebi-a-GCST90093110	ebi-a-GCST90093110	A	G	0.0007	-0.9805	0.6913	0.1561
692	rs344078	Type 2 diabetes (adjusted for BMI) || id:ebi-a-GCST90093110	ebi-a-GCST90093110	T	C	0.9989	-0.3983	0.356	0.2632
693	rs34441013	Type 2 diabetes (adjusted for BMI) || id:ebi-a-GCST90093110	ebi-a-GCST90093110	A	G	0.0647	0.0195	0.0331	0.555699
694	rs34553872	Type 2 diabetes (adjusted for BMI) || id:ebi-a-GCST90093110	ebi-a-GCST90093110	T	A	0.2147	0.0212	0.0185	0.2516
695	rs34575960	Type 2 diabetes (adjusted for BMI) || id:ebi-a-GCST90093110	ebi-a-GCST90093110	A	C	0.0031	-0.002	0.2278	0.9928
696	rs34620158	Type 2 diabetes (adjusted for BMI) || id:ebi-a-GCST90093110	ebi-a-GCST90093110	G	A	0.5653	0.0048	0.0164	0.7719
697	rs34945663	Type 2 diabetes (adjusted for BMI) || id:ebi-a-GCST90093110	ebi-a-GCST90093110	C	T	0.1041	-0.0001	0.0265	0.998
698	rs35264941	Type 2 diabetes (adjusted for BMI) || id:ebi-a-GCST90093110	ebi-a-GCST90093110	C	G	0.0459	-0.0463	0.0366	0.2059
699	rs35404230	Type 2 diabetes (adjusted for BMI) || id:ebi-a-GCST90093110	ebi-a-GCST90093110	C	T	0.0479	0.0143	0.0368	0.6974
700	rs35463915	Type 2 diabetes (adjusted for BMI) || id:ebi-a-GCST90093110	ebi-a-GCST90093110	T	C	0.1286	0.0154	0.0367	0.675
701	rs35657711	Type 2 diabetes (adjusted for BMI) || id:ebi-a-GCST90093110	ebi-a-GCST90093110	C	T	0.2493	-0.0146	0.0182	0.4247
702	rs35713954	Type 2 diabetes (adjusted for BMI) || id:ebi-a-GCST90093110	ebi-a-GCST90093110	T	G	0.4431	-0.0252	0.0154	0.1018
703	rs36009197	Type 2 diabetes (adjusted for BMI) || id:ebi-a-GCST90093110	ebi-a-GCST90093110	T	A	0.0104	0.1137	0.0764	0.1368
704	rs368510	Type 2 diabetes (adjusted for BMI) || id:ebi-a-GCST90093110	ebi-a-GCST90093110	A	G	0.0413	-0.0253	0.0407	0.5346
705	rs370387	Type 2 diabetes (adjusted for BMI) || id:ebi-a-GCST90093110	ebi-a-GCST90093110	A	G	0.3554	-0.0195	0.0159	0.2196
706	rs3747237	Type 2 diabetes (adjusted for BMI) || id:ebi-a-GCST90093110	ebi-a-GCST90093110	G	A	0.4289	-0.0074	0.0153	0.627401
707	rs3757434	Type 2 diabetes (adjusted for BMI) || id:ebi-a-GCST90093110	ebi-a-GCST90093110	T	A	0.0668	-0.0336	0.0314	0.2838
708	rs3760456	Type 2 diabetes (adjusted for BMI) || id:ebi-a-GCST90093110	ebi-a-GCST90093110	T	C	0.4242	-0.0171	0.0153	0.2638
709	rs3765971	Type 2 diabetes (adjusted for BMI) || id:ebi-a-GCST90093110	ebi-a-GCST90093110	T	C	0.7744	0.0209	0.0182	0.2503
710	rs3777787	Type 2 diabetes (adjusted for BMI) || id:ebi-a-GCST90093110	ebi-a-GCST90093110	A	C	0.6604	-0.006	0.016	0.706801
711	rs3796014	Type 2 diabetes (adjusted for BMI) || id:ebi-a-GCST90093110	ebi-a-GCST90093110	G	A	0.7108	0.0057	0.0168	0.7363
712	rs3848474	Type 2 diabetes (adjusted for BMI) || id:ebi-a-GCST90093110	ebi-a-GCST90093110	A	G	0.3694	0.0131	0.0162	0.4191
713	rs426810	Type 2 diabetes (adjusted for BMI) || id:ebi-a-GCST90093110	ebi-a-GCST90093110	G	A	0.5691	0.0002	0.0154	0.9917
714	rs4305309	Type 2 diabetes (adjusted for BMI) || id:ebi-a-GCST90093110	ebi-a-GCST90093110	C	T	0.7837	0.0141	0.0188	0.4555
715	rs4360494	Type 2 diabetes (adjusted for BMI) || id:ebi-a-GCST90093110	ebi-a-GCST90093110	C	G	0.9673	0.0266	0.051	0.6024
716	rs4418639	Type 2 diabetes (adjusted for BMI) || id:ebi-a-GCST90093110	ebi-a-GCST90093110	A	G	0.017	0.0185	0.0616	0.7641
717	rs4505759	Type 2 diabetes (adjusted for BMI) || id:ebi-a-GCST90093110	ebi-a-GCST90093110	T	C	0.1079	0.0083	0.0248	0.736701
718	rs4595506	Type 2 diabetes (adjusted for BMI) || id:ebi-a-GCST90093110	ebi-a-GCST90093110	G	A	0.342	-0.0016	0.016	0.9209
719	rs4635400	Type 2 diabetes (adjusted for BMI) || id:ebi-a-GCST90093110	ebi-a-GCST90093110	A	G	0.429	-0.0129	0.0153	0.3993
720	rs4664604	Type 2 diabetes (adjusted for BMI) || id:ebi-a-GCST90093110	ebi-a-GCST90093110	G	C	0.8042	0.0166	0.0195	0.3947
721	rs4669522	Type 2 diabetes (adjusted for BMI) || id:ebi-a-GCST90093110	ebi-a-GCST90093110	C	T	0.813	-0.0109	0.0195	0.577801
722	rs4693374	Type 2 diabetes (adjusted for BMI) || id:ebi-a-GCST90093110	ebi-a-GCST90093110	C	A	0.5787	-0.0231	0.0153	0.132
723	rs4739697	Type 2 diabetes (adjusted for BMI) || id:ebi-a-GCST90093110	ebi-a-GCST90093110	G	A	0.8008	-0.0492	0.0189	0.00921998
724	rs4743930	Type 2 diabetes (adjusted for BMI) || id:ebi-a-GCST90093110	ebi-a-GCST90093110	T	C	0.9568	0.0802	0.0384	0.03679
725	rs4780403	Type 2 diabetes (adjusted for BMI) || id:ebi-a-GCST90093110	ebi-a-GCST90093110	A	G	0.0282	0.0486	0.0504	0.335
726	rs4782351	Type 2 diabetes (adjusted for BMI) || id:ebi-a-GCST90093110	ebi-a-GCST90093110	G	A	0.4438	0.0197	0.02	0.3253
727	rs4806003	Type 2 diabetes (adjusted for BMI) || id:ebi-a-GCST90093110	ebi-a-GCST90093110	A	C	0.4507	0.0206	0.0152	0.1763
728	rs4821797	Type 2 diabetes (adjusted for BMI) || id:ebi-a-GCST90093110	ebi-a-GCST90093110	C	T	0.3348	0.0286	0.016	0.07377
729	rs4836373	Type 2 diabetes (adjusted for BMI) || id:ebi-a-GCST90093110	ebi-a-GCST90093110	C	T	0.5029	0.0116	0.0152	0.443
730	rs4869284	Type 2 diabetes (adjusted for BMI) || id:ebi-a-GCST90093110	ebi-a-GCST90093110	G	C	0.1868	-0.0232	0.0197	0.2395
731	rs4876361	Type 2 diabetes (adjusted for BMI) || id:ebi-a-GCST90093110	ebi-a-GCST90093110	A	G	0.6541	0.0231	0.016	0.149
732	rs4882032	Type 2 diabetes (adjusted for BMI) || id:ebi-a-GCST90093110	ebi-a-GCST90093110	G	A	0.9918	0.1008	0.1145	0.3786
733	rs4936266	Type 2 diabetes (adjusted for BMI) || id:ebi-a-GCST90093110	ebi-a-GCST90093110	A	G	0.013	0.0148	0.0679	0.8275
734	rs4961733	Type 2 diabetes (adjusted for BMI) || id:ebi-a-GCST90093110	ebi-a-GCST90093110	A	G	0.0325	-0.0261	0.0467	0.575999
735	rs4964511	Type 2 diabetes (adjusted for BMI) || id:ebi-a-GCST90093110	ebi-a-GCST90093110	C	T	0.6171	0.0007	0.0156	0.9639
736	rs4979905	Type 2 diabetes (adjusted for BMI) || id:ebi-a-GCST90093110	ebi-a-GCST90093110	T	C	0.3214	0.0331	0.0162	0.04189
737	rs55704141	Type 2 diabetes (adjusted for BMI) || id:ebi-a-GCST90093110	ebi-a-GCST90093110	A	G	0.4936	0.0346	0.0152	0.0224698
738	rs55709850	Type 2 diabetes (adjusted for BMI) || id:ebi-a-GCST90093110	ebi-a-GCST90093110	T	G	0.161	0.0104	0.0224	0.642899
739	rs55711911	Type 2 diabetes (adjusted for BMI) || id:ebi-a-GCST90093110	ebi-a-GCST90093110	A	G	0.0173	0.0706	0.0624	0.2579
740	rs55721532	Type 2 diabetes (adjusted for BMI) || id:ebi-a-GCST90093110	ebi-a-GCST90093110	G	A	0.2599	0.0017	0.0173	0.9201
741	rs55772556	Type 2 diabetes (adjusted for BMI) || id:ebi-a-GCST90093110	ebi-a-GCST90093110	T	G	0.0976	-0.0249	0.0266	0.3504
742	rs55863202	Type 2 diabetes (adjusted for BMI) || id:ebi-a-GCST90093110	ebi-a-GCST90093110	C	T	0.0127	-0.0345	0.0727	0.635
743	rs56009005	Type 2 diabetes (adjusted for BMI) || id:ebi-a-GCST90093110	ebi-a-GCST90093110	A	G	0.0904	0.0426	0.0293	0.1453
744	rs56104760	Type 2 diabetes (adjusted for BMI) || id:ebi-a-GCST90093110	ebi-a-GCST90093110	G	A	0.2184	0.0055	0.0186	0.7691
745	rs56320441	Type 2 diabetes (adjusted for BMI) || id:ebi-a-GCST90093110	ebi-a-GCST90093110	C	T	0.2191	-0.0036	0.0184	0.8427
746	rs56682471	Type 2 diabetes (adjusted for BMI) || id:ebi-a-GCST90093110	ebi-a-GCST90093110	T	A	0.2135	0.0152	0.0185	0.4135
747	rs57043009	Type 2 diabetes (adjusted for BMI) || id:ebi-a-GCST90093110	ebi-a-GCST90093110	T	C	0.0527	0.0179	0.0356	0.6153
748	rs571356	Type 2 diabetes (adjusted for BMI) || id:ebi-a-GCST90093110	ebi-a-GCST90093110	A	G	0.2807	-0.0137	0.0172	0.423
749	rs5735	Type 2 diabetes (adjusted for BMI) || id:ebi-a-GCST90093110	ebi-a-GCST90093110	C	T	0.2705	0.0001	0.0173	0.995
750	rs5750263	Type 2 diabetes (adjusted for BMI) || id:ebi-a-GCST90093110	ebi-a-GCST90093110	T	C	0.0917	-0.0081	0.0264	0.758901
751	rs5754387	Type 2 diabetes (adjusted for BMI) || id:ebi-a-GCST90093110	ebi-a-GCST90093110	C	G	0.3894	-0.0147	0.0158	0.3527
752	rs58379124	Type 2 diabetes (adjusted for BMI) || id:ebi-a-GCST90093110	ebi-a-GCST90093110	C	T	0.6972	-0.0027	0.0167	0.869
753	rs59243338	Type 2 diabetes (adjusted for BMI) || id:ebi-a-GCST90093110	ebi-a-GCST90093110	C	T	0.1191	-0.0146	0.0238	0.5381
754	rs59813731	Type 2 diabetes (adjusted for BMI) || id:ebi-a-GCST90093110	ebi-a-GCST90093110	T	C	0.3678	-0.0052	0.0176	0.767201
755	rs603424	Type 2 diabetes (adjusted for BMI) || id:ebi-a-GCST90093110	ebi-a-GCST90093110	A	G	0.4601	0.0522	0.0151	0.0005643
756	rs60507951	Type 2 diabetes (adjusted for BMI) || id:ebi-a-GCST90093110	ebi-a-GCST90093110	A	G	0.0024	0.1512	0.2467	0.5399
757	rs6054777	Type 2 diabetes (adjusted for BMI) || id:ebi-a-GCST90093110	ebi-a-GCST90093110	A	G	0.0829	0.0089	0.0275	0.745901
758	rs6117854	Type 2 diabetes (adjusted for BMI) || id:ebi-a-GCST90093110	ebi-a-GCST90093110	A	G	0.2386	-0.0083	0.0177	0.639599
759	rs6120819	Type 2 diabetes (adjusted for BMI) || id:ebi-a-GCST90093110	ebi-a-GCST90093110	C	T	0.2583	0.0217	0.0172	0.208
760	rs6129493	Type 2 diabetes (adjusted for BMI) || id:ebi-a-GCST90093110	ebi-a-GCST90093110	G	A	0.2388	0.0522	0.0179	0.003478
761	rs614802	Type 2 diabetes (adjusted for BMI) || id:ebi-a-GCST90093110	ebi-a-GCST90093110	G	A	0.2411	0.0334	0.0177	0.0595196
762	rs61733768	Type 2 diabetes (adjusted for BMI) || id:ebi-a-GCST90093110	ebi-a-GCST90093110	A	G	0.0017	-0.0312	0.3406	0.9271
763	rs61780431	Type 2 diabetes (adjusted for BMI) || id:ebi-a-GCST90093110	ebi-a-GCST90093110	A	G	0.0011	0.0469	0.4716	0.9209
764	rs61921611	Type 2 diabetes (adjusted for BMI) || id:ebi-a-GCST90093110	ebi-a-GCST90093110	C	T	0.3873	0.0356	0.0156	0.02231
765	rs62007684	Type 2 diabetes (adjusted for BMI) || id:ebi-a-GCST90093110	ebi-a-GCST90093110	C	T	0.3427	0.0314	0.016	0.0493197
766	rs62111830	Type 2 diabetes (adjusted for BMI) || id:ebi-a-GCST90093110	ebi-a-GCST90093110	G	A	0.209	-0.0262	0.0187	0.1616
767	rs62182131	Type 2 diabetes (adjusted for BMI) || id:ebi-a-GCST90093110	ebi-a-GCST90093110	A	G	0.0113	-0.0085	0.0856	0.9207
768	rs62228067	Type 2 diabetes (adjusted for BMI) || id:ebi-a-GCST90093110	ebi-a-GCST90093110	C	A	0.2117	0.0119	0.0227	0.6
769	rs62302300	Type 2 diabetes (adjusted for BMI) || id:ebi-a-GCST90093110	ebi-a-GCST90093110	T	C	0.2256	-0.0007	0.0185	0.9705
770	rs62321667	Type 2 diabetes (adjusted for BMI) || id:ebi-a-GCST90093110	ebi-a-GCST90093110	A	G	0.2182	0.0173	0.0184	0.3487
771	rs62389387	Type 2 diabetes (adjusted for BMI) || id:ebi-a-GCST90093110	ebi-a-GCST90093110	A	G	0.2117	0.018	0.0187	0.3349
772	rs62396264	Type 2 diabetes (adjusted for BMI) || id:ebi-a-GCST90093110	ebi-a-GCST90093110	G	C	0.0027	0.0371	0.1896	0.8447
773	rs6465495	Type 2 diabetes (adjusted for BMI) || id:ebi-a-GCST90093110	ebi-a-GCST90093110	G	T	0.4826	-0.0054	0.0151	0.7202
774	rs6469765	Type 2 diabetes (adjusted for BMI) || id:ebi-a-GCST90093110	ebi-a-GCST90093110	C	T	0.6271	0.0128	0.016	0.4248
775	rs6485702	Type 2 diabetes (adjusted for BMI) || id:ebi-a-GCST90093110	ebi-a-GCST90093110	C	T	0.6667	0.0083	0.0162	0.609399
776	rs6540965	Type 2 diabetes (adjusted for BMI) || id:ebi-a-GCST90093110	ebi-a-GCST90093110	C	G	0.8031	0.015	0.0194	0.4399
777	rs6542920	Type 2 diabetes (adjusted for BMI) || id:ebi-a-GCST90093110	ebi-a-GCST90093110	G	A	0.5477	0.0036	0.0152	0.8121
778	rs6546334	Type 2 diabetes (adjusted for BMI) || id:ebi-a-GCST90093110	ebi-a-GCST90093110	T	C	0.0103	0.0995	0.088	0.2582
779	rs6559947	Type 2 diabetes (adjusted for BMI) || id:ebi-a-GCST90093110	ebi-a-GCST90093110	T	C	0.8232	0.0484	0.0204	0.01758
780	rs665783	Type 2 diabetes (adjusted for BMI) || id:ebi-a-GCST90093110	ebi-a-GCST90093110	A	G	0.0014	-0.0145	0.3079	0.9623
781	rs6664489	Type 2 diabetes (adjusted for BMI) || id:ebi-a-GCST90093110	ebi-a-GCST90093110	A	G	0.7449	-0.0237	0.0173	0.1718
782	rs66927142	Type 2 diabetes (adjusted for BMI) || id:ebi-a-GCST90093110	ebi-a-GCST90093110	T	C	0.0006	0.2485	0.5817	0.6692
783	rs6722557	Type 2 diabetes (adjusted for BMI) || id:ebi-a-GCST90093110	ebi-a-GCST90093110	C	G	0.2096	0.0025	0.0185	0.8932
784	rs6782178	Type 2 diabetes (adjusted for BMI) || id:ebi-a-GCST90093110	ebi-a-GCST90093110	T	C	0.1869	-0.0001	0.0197	0.9975
785	rs6786649	Type 2 diabetes (adjusted for BMI) || id:ebi-a-GCST90093110	ebi-a-GCST90093110	A	C	0.4271	0.1298	0.0153	2.36102e-17
786	rs6794670	Type 2 diabetes (adjusted for BMI) || id:ebi-a-GCST90093110	ebi-a-GCST90093110	G	C	0.2709	0.0286	0.0174	0.1001
787	rs6799205	Type 2 diabetes (adjusted for BMI) || id:ebi-a-GCST90093110	ebi-a-GCST90093110	T	C	0.5027	-0.0185	0.0153	0.2263
788	rs6839437	Type 2 diabetes (adjusted for BMI) || id:ebi-a-GCST90093110	ebi-a-GCST90093110	C	T	0.7096	0.0134	0.017	0.432
789	rs6842128	Type 2 diabetes (adjusted for BMI) || id:ebi-a-GCST90093110	ebi-a-GCST90093110	C	T	0.8468	0.037	0.0211	0.0795408
790	rs6846476	Type 2 diabetes (adjusted for BMI) || id:ebi-a-GCST90093110	ebi-a-GCST90093110	G	T	0.7411	-0.0274	0.0173	0.1126
791	rs6861681	Type 2 diabetes (adjusted for BMI) || id:ebi-a-GCST90093110	ebi-a-GCST90093110	A	G	0.1206	0.0266	0.0233	0.2534
792	rs6864688	Type 2 diabetes (adjusted for BMI) || id:ebi-a-GCST90093110	ebi-a-GCST90093110	T	C	0.6052	0.0214	0.0156	0.1694
793	rs6866190	Type 2 diabetes (adjusted for BMI) || id:ebi-a-GCST90093110	ebi-a-GCST90093110	G	A	0.1729	-0.0015	0.0203	0.9421
794	rs6882422	Type 2 diabetes (adjusted for BMI) || id:ebi-a-GCST90093110	ebi-a-GCST90093110	A	G	0.0283	0.0391	0.0467	0.4021
795	rs6885822	Type 2 diabetes (adjusted for BMI) || id:ebi-a-GCST90093110	ebi-a-GCST90093110	A	G	0.0231	0.0741	0.0556	0.1824
796	rs6938070	Type 2 diabetes (adjusted for BMI) || id:ebi-a-GCST90093110	ebi-a-GCST90093110	C	T	0.9939	-0.0707	0.1106	0.5226
797	rs6965122	Type 2 diabetes (adjusted for BMI) || id:ebi-a-GCST90093110	ebi-a-GCST90093110	G	A	0.2095	-0.0161	0.0188	0.3929
798	rs6977460	Type 2 diabetes (adjusted for BMI) || id:ebi-a-GCST90093110	ebi-a-GCST90093110	G	A	0.2861	0.0005	0.0167	0.9757
799	rs7000279	Type 2 diabetes (adjusted for BMI) || id:ebi-a-GCST90093110	ebi-a-GCST90093110	T	C	0.016	-0.0023	0.0689	0.9739
800	rs7017252	Type 2 diabetes (adjusted for BMI) || id:ebi-a-GCST90093110	ebi-a-GCST90093110	T	C	0.2959	0.005	0.0166	0.7618
801	rs7021585	Type 2 diabetes (adjusted for BMI) || id:ebi-a-GCST90093110	ebi-a-GCST90093110	A	G	0.1677	0.0082	0.0205	0.6897
802	rs7040344	Type 2 diabetes (adjusted for BMI) || id:ebi-a-GCST90093110	ebi-a-GCST90093110	T	C	0.2809	0.005	0.0169	0.768399
803	rs7078201	Type 2 diabetes (adjusted for BMI) || id:ebi-a-GCST90093110	ebi-a-GCST90093110	G	T	0.324	0.0079	0.0163	0.630199
804	rs7102	Type 2 diabetes (adjusted for BMI) || id:ebi-a-GCST90093110	ebi-a-GCST90093110	C	T	0.41	0.0073	0.0155	0.640301
805	rs7121746	Type 2 diabetes (adjusted for BMI) || id:ebi-a-GCST90093110	ebi-a-GCST90093110	G	A	0.7685	-0.0026	0.0182	0.8881
806	rs71338573	Type 2 diabetes (adjusted for BMI) || id:ebi-a-GCST90093110	ebi-a-GCST90093110	T	C	0.2227	0.0285	0.0192	0.1379
807	rs7135535	Type 2 diabetes (adjusted for BMI) || id:ebi-a-GCST90093110	ebi-a-GCST90093110	A	G	0.3498	-0.0223	0.0159	0.1611
808	rs7147775	Type 2 diabetes (adjusted for BMI) || id:ebi-a-GCST90093110	ebi-a-GCST90093110	G	T	0.4937	0.0004	0.0156	0.9813
809	rs7167692	Type 2 diabetes (adjusted for BMI) || id:ebi-a-GCST90093110	ebi-a-GCST90093110	C	T	0.02	0.0575	0.0556	0.3011
810	rs7175531	Type 2 diabetes (adjusted for BMI) || id:ebi-a-GCST90093110	ebi-a-GCST90093110	C	T	0.7364	-0.0175	0.0184	0.3414
811	rs7176579	Type 2 diabetes (adjusted for BMI) || id:ebi-a-GCST90093110	ebi-a-GCST90093110	A	G	0.4289	-0.0039	0.0153	0.7989
812	rs7191269	Type 2 diabetes (adjusted for BMI) || id:ebi-a-GCST90093110	ebi-a-GCST90093110	G	A	0.2853	-0.0016	0.0168	0.926
813	rs7197197	Type 2 diabetes (adjusted for BMI) || id:ebi-a-GCST90093110	ebi-a-GCST90093110	A	G	0.0011	0.369	0.3832	0.3356
814	rs7209460	Type 2 diabetes (adjusted for BMI) || id:ebi-a-GCST90093110	ebi-a-GCST90093110	T	C	0.6029	-0.0079	0.0155	0.6095
815	rs7237942	Type 2 diabetes (adjusted for BMI) || id:ebi-a-GCST90093110	ebi-a-GCST90093110	G	A	0.8348	0.0243	0.0205	0.2352
816	rs72656010	Type 2 diabetes (adjusted for BMI) || id:ebi-a-GCST90093110	ebi-a-GCST90093110	C	T	0.1345	0.0132	0.0225	0.5574
817	rs72692842	Type 2 diabetes (adjusted for BMI) || id:ebi-a-GCST90093110	ebi-a-GCST90093110	T	C	0.0115	0.0414	0.0765	0.5883
818	rs72790907	Type 2 diabetes (adjusted for BMI) || id:ebi-a-GCST90093110	ebi-a-GCST90093110	T	C	0.0653	-0.0381	0.0322	0.2368
819	rs72793938	Type 2 diabetes (adjusted for BMI) || id:ebi-a-GCST90093110	ebi-a-GCST90093110	G	A	0.0931	-0.0114	0.0271	0.6754
820	rs7280028	Type 2 diabetes (adjusted for BMI) || id:ebi-a-GCST90093110	ebi-a-GCST90093110	C	T	0.1187	0.0215	0.0236	0.3634
821	rs72813180	Type 2 diabetes (adjusted for BMI) || id:ebi-a-GCST90093110	ebi-a-GCST90093110	G	C	0.0046	0.0388	0.2282	0.8651
822	rs72868839	Type 2 diabetes (adjusted for BMI) || id:ebi-a-GCST90093110	ebi-a-GCST90093110	T	A	0.0178	0.0607	0.0597	0.3087
823	rs72871127	Type 2 diabetes (adjusted for BMI) || id:ebi-a-GCST90093110	ebi-a-GCST90093110	C	T	0.1795	0.0029	0.0201	0.8858
824	rs72925179	Type 2 diabetes (adjusted for BMI) || id:ebi-a-GCST90093110	ebi-a-GCST90093110	A	G	0.0031	0.1725	0.2028	0.3949
825	rs72945685	Type 2 diabetes (adjusted for BMI) || id:ebi-a-GCST90093110	ebi-a-GCST90093110	T	C	0.0884	0.0611	0.027	0.0236903
826	rs72971208	Type 2 diabetes (adjusted for BMI) || id:ebi-a-GCST90093110	ebi-a-GCST90093110	C	G	0.0499	-0.0399	0.0419	0.34
827	rs73029263	Type 2 diabetes (adjusted for BMI) || id:ebi-a-GCST90093110	ebi-a-GCST90093110	G	A	0.1079	0.0011	0.0246	0.9639
828	rs73139123	Type 2 diabetes (adjusted for BMI) || id:ebi-a-GCST90093110	ebi-a-GCST90093110	C	T	0.1431	-0.0626	0.0233	0.00722903
829	rs73207790	Type 2 diabetes (adjusted for BMI) || id:ebi-a-GCST90093110	ebi-a-GCST90093110	A	G	0.542	0.0001	0.0154	0.9941
830	rs73238169	Type 2 diabetes (adjusted for BMI) || id:ebi-a-GCST90093110	ebi-a-GCST90093110	A	G	0.0911	-0.0413	0.0266	0.1196
831	rs7329483	Type 2 diabetes (adjusted for BMI) || id:ebi-a-GCST90093110	ebi-a-GCST90093110	G	A	0.796	-0.0157	0.0189	0.4074
832	rs73479996	Type 2 diabetes (adjusted for BMI) || id:ebi-a-GCST90093110	ebi-a-GCST90093110	A	G	0.0115	0.1274	0.0723	0.0781106
833	rs73520180	Type 2 diabetes (adjusted for BMI) || id:ebi-a-GCST90093110	ebi-a-GCST90093110	C	T	0.1051	0.0096	0.0259	0.711101
834	rs74119759	Type 2 diabetes (adjusted for BMI) || id:ebi-a-GCST90093110	ebi-a-GCST90093110	T	C	0.1023	0.0434	0.0256	0.0909494
835	rs7445576	Type 2 diabetes (adjusted for BMI) || id:ebi-a-GCST90093110	ebi-a-GCST90093110	T	C	0.2181	-0.0283	0.0192	0.1393
836	rs747091	Type 2 diabetes (adjusted for BMI) || id:ebi-a-GCST90093110	ebi-a-GCST90093110	G	T	0.5105	-0.016	0.0152	0.292
837	rs7484147	Type 2 diabetes (adjusted for BMI) || id:ebi-a-GCST90093110	ebi-a-GCST90093110	C	T	0.661	-0.0033	0.016	0.8379
838	rs7488974	Type 2 diabetes (adjusted for BMI) || id:ebi-a-GCST90093110	ebi-a-GCST90093110	A	G	0.5512	-0.0343	0.0152	0.0244698
839	rs74910854	Type 2 diabetes (adjusted for BMI) || id:ebi-a-GCST90093110	ebi-a-GCST90093110	G	A	0.0599	0.0259	0.036	0.4717
840	rs7504492	Type 2 diabetes (adjusted for BMI) || id:ebi-a-GCST90093110	ebi-a-GCST90093110	C	T	0.4005	-0.0076	0.0155	0.6268
841	rs7516171	Type 2 diabetes (adjusted for BMI) || id:ebi-a-GCST90093110	ebi-a-GCST90093110	T	C	0.2357	0.0017	0.0183	0.9244
842	rs75230517	Type 2 diabetes (adjusted for BMI) || id:ebi-a-GCST90093110	ebi-a-GCST90093110	C	G	0.0114	0.0994	0.078	0.2028
843	rs7527300	Type 2 diabetes (adjusted for BMI) || id:ebi-a-GCST90093110	ebi-a-GCST90093110	T	C	0.2717	-0.0038	0.0172	0.827
844	rs7560701	Type 2 diabetes (adjusted for BMI) || id:ebi-a-GCST90093110	ebi-a-GCST90093110	C	G	0.4832	-0.0029	0.0152	0.8482
845	rs757179	Type 2 diabetes (adjusted for BMI) || id:ebi-a-GCST90093110	ebi-a-GCST90093110	C	G	0.926	0.0536	0.0304	0.0776104
846	rs757286	Type 2 diabetes (adjusted for BMI) || id:ebi-a-GCST90093110	ebi-a-GCST90093110	T	C	0.3562	-0.0199	0.0159	0.2104
847	rs75729494	Type 2 diabetes (adjusted for BMI) || id:ebi-a-GCST90093110	ebi-a-GCST90093110	A	T	0.0565	0.0147	0.0331	0.655901
848	rs75809680	Type 2 diabetes (adjusted for BMI) || id:ebi-a-GCST90093110	ebi-a-GCST90093110	T	C	0.0583	-0.0267	0.0341	0.4329
849	rs7585120	Type 2 diabetes (adjusted for BMI) || id:ebi-a-GCST90093110	ebi-a-GCST90093110	T	C	0.2718	0.0032	0.0174	0.8554
850	rs7599234	Type 2 diabetes (adjusted for BMI) || id:ebi-a-GCST90093110	ebi-a-GCST90093110	T	G	0.6672	-0.0044	0.0163	0.786401
851	rs7600317	Type 2 diabetes (adjusted for BMI) || id:ebi-a-GCST90093110	ebi-a-GCST90093110	A	G	0.004	0.2741	0.1469	0.0620597
852	rs7653133	Type 2 diabetes (adjusted for BMI) || id:ebi-a-GCST90093110	ebi-a-GCST90093110	G	C	0.6809	-0.0126	0.0163	0.4383
853	rs7679094	Type 2 diabetes (adjusted for BMI) || id:ebi-a-GCST90093110	ebi-a-GCST90093110	T	C	0.5464	-0.02	0.0154	0.1945
854	rs76813275	Type 2 diabetes (adjusted for BMI) || id:ebi-a-GCST90093110	ebi-a-GCST90093110	A	G	0.0733	-0.0597	0.031	0.0537502
855	rs76833657	Type 2 diabetes (adjusted for BMI) || id:ebi-a-GCST90093110	ebi-a-GCST90093110	A	G	0.1289	0.0208	0.0226	0.3569
856	rs76901084	Type 2 diabetes (adjusted for BMI) || id:ebi-a-GCST90093110	ebi-a-GCST90093110	A	G	0.0016	-0.1708	0.3146	0.5872
857	rs76983463	Type 2 diabetes (adjusted for BMI) || id:ebi-a-GCST90093110	ebi-a-GCST90093110	C	T	0.028	0.0924	0.0463	0.0459399
858	rs7699338	Type 2 diabetes (adjusted for BMI) || id:ebi-a-GCST90093110	ebi-a-GCST90093110	C	A	0.2395	-0.0509	0.0194	0.00883609
859	rs7703751	Type 2 diabetes (adjusted for BMI) || id:ebi-a-GCST90093110	ebi-a-GCST90093110	T	A	0.0865	-0.0015	0.0272	0.9554
860	rs77112003	Type 2 diabetes (adjusted for BMI) || id:ebi-a-GCST90093110	ebi-a-GCST90093110	T	C	0.2027	-0.046	0.019	0.0153402
861	rs7728907	Type 2 diabetes (adjusted for BMI) || id:ebi-a-GCST90093110	ebi-a-GCST90093110	A	G	0.0184	0.062	0.0573	0.2794
862	rs7741021	Type 2 diabetes (adjusted for BMI) || id:ebi-a-GCST90093110	ebi-a-GCST90093110	C	A	0.426	-0.0226	0.0154	0.1417
863	rs77431781	Type 2 diabetes (adjusted for BMI) || id:ebi-a-GCST90093110	ebi-a-GCST90093110	T	A	0.0257	0.0062	0.0533	0.9077
864	rs77599507	Type 2 diabetes (adjusted for BMI) || id:ebi-a-GCST90093110	ebi-a-GCST90093110	A	G	0.2809	0.0008	0.0168	0.964
865	rs7766070	Type 2 diabetes (adjusted for BMI) || id:ebi-a-GCST90093110	ebi-a-GCST90093110	A	C	0.2661	0.123	0.017	4.79292e-13
866	rs77847666	Type 2 diabetes (adjusted for BMI) || id:ebi-a-GCST90093110	ebi-a-GCST90093110	C	T	0.1283	0.0044	0.0228	0.8457
867	rs7789880	Type 2 diabetes (adjusted for BMI) || id:ebi-a-GCST90093110	ebi-a-GCST90093110	T	C	0.2029	-0.0051	0.0189	0.7857
868	rs78015143	Type 2 diabetes (adjusted for BMI) || id:ebi-a-GCST90093110	ebi-a-GCST90093110	A	G	0.0333	-0.0659	0.0433	0.1279
869	rs7814941	Type 2 diabetes (adjusted for BMI) || id:ebi-a-GCST90093110	ebi-a-GCST90093110	G	A	0.4099	-0.0205	0.0156	0.1878
870	rs785836	Type 2 diabetes (adjusted for BMI) || id:ebi-a-GCST90093110	ebi-a-GCST90093110	T	C	0.3224	0.04	0.0163	0.0144099
871	rs7866211	Type 2 diabetes (adjusted for BMI) || id:ebi-a-GCST90093110	ebi-a-GCST90093110	C	T	0.3163	-0.0361	0.0165	0.0282299
872	rs78667121	Type 2 diabetes (adjusted for BMI) || id:ebi-a-GCST90093110	ebi-a-GCST90093110	A	G	0.0012	0.035	0.3855	0.9276
873	rs787362	Type 2 diabetes (adjusted for BMI) || id:ebi-a-GCST90093110	ebi-a-GCST90093110	A	T	0.4437	0.0356	0.0153	0.0197601
874	rs7898342	Type 2 diabetes (adjusted for BMI) || id:ebi-a-GCST90093110	ebi-a-GCST90093110	A	G	0.6494	0.0092	0.0161	0.569101
875	rs7903146	Type 2 diabetes (adjusted for BMI) || id:ebi-a-GCST90093110	ebi-a-GCST90093110	T	C	0.3087	0.2641	0.0163	7.94145e-59
876	rs79052526	Type 2 diabetes (adjusted for BMI) || id:ebi-a-GCST90093110	ebi-a-GCST90093110	A	G	0.0017	-0.0735	0.2682	0.784
877	rs79077117	Type 2 diabetes (adjusted for BMI) || id:ebi-a-GCST90093110	ebi-a-GCST90093110	A	G	0.3438	0.0438	0.0161	0.00644807
878	rs79191922	Type 2 diabetes (adjusted for BMI) || id:ebi-a-GCST90093110	ebi-a-GCST90093110	T	C	0.7438	-0.0203	0.0176	0.2493
879	rs7953929	Type 2 diabetes (adjusted for BMI) || id:ebi-a-GCST90093110	ebi-a-GCST90093110	G	C	0.2243	-0.0596	0.0183	0.00109999
880	rs7959604	Type 2 diabetes (adjusted for BMI) || id:ebi-a-GCST90093110	ebi-a-GCST90093110	G	C	0.1604	-0.0364	0.0232	0.1174
881	rs7969486	Type 2 diabetes (adjusted for BMI) || id:ebi-a-GCST90093110	ebi-a-GCST90093110	C	T	0.3674	0.0042	0.0156	0.7858
882	rs79719017	Type 2 diabetes (adjusted for BMI) || id:ebi-a-GCST90093110	ebi-a-GCST90093110	C	T	0.2091	-0.0045	0.0187	0.8103
883	rs79730878	Type 2 diabetes (adjusted for BMI) || id:ebi-a-GCST90093110	ebi-a-GCST90093110	C	T	0.0808	0.0245	0.0286	0.3914
884	rs7980899	Type 2 diabetes (adjusted for BMI) || id:ebi-a-GCST90093110	ebi-a-GCST90093110	T	C	0.3978	0.017	0.0154	0.2682
885	rs8002850	Type 2 diabetes (adjusted for BMI) || id:ebi-a-GCST90093110	ebi-a-GCST90093110	A	G	0.3143	-0.014	0.0171	0.4138
886	rs8008406	Type 2 diabetes (adjusted for BMI) || id:ebi-a-GCST90093110	ebi-a-GCST90093110	C	T	0.3412	0.0286	0.016	0.0735699
887	rs8034191	Type 2 diabetes (adjusted for BMI) || id:ebi-a-GCST90093110	ebi-a-GCST90093110	C	T	0.2471	-0.0209	0.0177	0.2373
888	rs8073697	Type 2 diabetes (adjusted for BMI) || id:ebi-a-GCST90093110	ebi-a-GCST90093110	T	A	0.3201	0.0022	0.0181	0.9017
889	rs8095921	Type 2 diabetes (adjusted for BMI) || id:ebi-a-GCST90093110	ebi-a-GCST90093110	A	G	0.1354	0.0202	0.0223	0.3652
890	rs825453	Type 2 diabetes (adjusted for BMI) || id:ebi-a-GCST90093110	ebi-a-GCST90093110	T	A	0.6296	0.0313	0.0158	0.0475499
891	rs853163	Type 2 diabetes (adjusted for BMI) || id:ebi-a-GCST90093110	ebi-a-GCST90093110	A	G	0.0063	-0.1647	0.1301	0.2055
892	rs884205	Type 2 diabetes (adjusted for BMI) || id:ebi-a-GCST90093110	ebi-a-GCST90093110	C	A	0.7965	-0.019	0.0197	0.3341
893	rs890074	Type 2 diabetes (adjusted for BMI) || id:ebi-a-GCST90093110	ebi-a-GCST90093110	A	G	0.5945	-0.0502	0.0155	0.00115699
894	rs899631	Type 2 diabetes (adjusted for BMI) || id:ebi-a-GCST90093110	ebi-a-GCST90093110	T	G	0.5322	0.0252	0.0155	0.103
895	rs901865	Type 2 diabetes (adjusted for BMI) || id:ebi-a-GCST90093110	ebi-a-GCST90093110	C	T	0.9157	-0.0151	0.0274	0.583001
896	rs912146	Type 2 diabetes (adjusted for BMI) || id:ebi-a-GCST90093110	ebi-a-GCST90093110	A	G	0.1515	-0.0312	0.0214	0.1453
897	rs928486	Type 2 diabetes (adjusted for BMI) || id:ebi-a-GCST90093110	ebi-a-GCST90093110	G	A	0.5802	-0.0118	0.0153	0.441
898	rs9290351	Type 2 diabetes (adjusted for BMI) || id:ebi-a-GCST90093110	ebi-a-GCST90093110	T	G	0.3583	0.0318	0.0159	0.0449801
899	rs932828	Type 2 diabetes (adjusted for BMI) || id:ebi-a-GCST90093110	ebi-a-GCST90093110	A	G	0.0055	0.2604	0.1329	0.0500599
900	rs9340903	Type 2 diabetes (adjusted for BMI) || id:ebi-a-GCST90093110	ebi-a-GCST90093110	T	C	0.0832	0.0095	0.0279	0.734
901	rs9364386	Type 2 diabetes (adjusted for BMI) || id:ebi-a-GCST90093110	ebi-a-GCST90093110	G	T	0.2401	0.0474	0.0177	0.00746105
902	rs9385629	Type 2 diabetes (adjusted for BMI) || id:ebi-a-GCST90093110	ebi-a-GCST90093110	T	C	0.429	0.0172	0.0154	0.2644
903	rs939666	Type 2 diabetes (adjusted for BMI) || id:ebi-a-GCST90093110	ebi-a-GCST90093110	T	C	0.2686	0.0013	0.0171	0.9405
904	rs9447004	Type 2 diabetes (adjusted for BMI) || id:ebi-a-GCST90093110	ebi-a-GCST90093110	G	A	0.4345	0.0153	0.0153	0.3193
905	rs947091	Type 2 diabetes (adjusted for BMI) || id:ebi-a-GCST90093110	ebi-a-GCST90093110	A	G	0.4956	0.0236	0.0156	0.1303
906	rs9513510	Type 2 diabetes (adjusted for BMI) || id:ebi-a-GCST90093110	ebi-a-GCST90093110	C	G	0.7325	0.0042	0.017	0.8071
907	rs9521510	Type 2 diabetes (adjusted for BMI) || id:ebi-a-GCST90093110	ebi-a-GCST90093110	C	T	0.29	-0.0343	0.0187	0.0671104
908	rs9530279	Type 2 diabetes (adjusted for BMI) || id:ebi-a-GCST90093110	ebi-a-GCST90093110	C	T	0.4292	0.0032	0.0153	0.8338
909	rs9532858	Type 2 diabetes (adjusted for BMI) || id:ebi-a-GCST90093110	ebi-a-GCST90093110	A	G	0.7259	0.0202	0.017	0.2351
910	rs9557349	Type 2 diabetes (adjusted for BMI) || id:ebi-a-GCST90093110	ebi-a-GCST90093110	C	T	0.8916	0.0239	0.0248	0.3357
911	rs9594738	Type 2 diabetes (adjusted for BMI) || id:ebi-a-GCST90093110	ebi-a-GCST90093110	T	C	0.2904	-0.0332	0.0167	0.0473598
912	rs960192	Type 2 diabetes (adjusted for BMI) || id:ebi-a-GCST90093110	ebi-a-GCST90093110	T	C	0.6397	0.0086	0.0158	0.5865
913	rs9606139	Type 2 diabetes (adjusted for BMI) || id:ebi-a-GCST90093110	ebi-a-GCST90093110	A	G	0.0634	-0.0088	0.0324	0.7873
914	rs9608698	Type 2 diabetes (adjusted for BMI) || id:ebi-a-GCST90093110	ebi-a-GCST90093110	C	G	0.6871	0.0279	0.0166	0.0927492
915	rs9631060	Type 2 diabetes (adjusted for BMI) || id:ebi-a-GCST90093110	ebi-a-GCST90093110	G	A	0.1893	-0.0042	0.0194	0.8276
916	rs9873544	Type 2 diabetes (adjusted for BMI) || id:ebi-a-GCST90093110	ebi-a-GCST90093110	C	T	0.6854	-0.0228	0.0164	0.1643
917	rs9896306	Type 2 diabetes (adjusted for BMI) || id:ebi-a-GCST90093110	ebi-a-GCST90093110	A	C	0.3138	-0.0185	0.0163	0.2573
918	rs9921222	Type 2 diabetes (adjusted for BMI) || id:ebi-a-GCST90093110	ebi-a-GCST90093110	T	C	0.0037	0.2154	0.2099	0.3047
919	rs9927137	Type 2 diabetes (adjusted for BMI) || id:ebi-a-GCST90093110	ebi-a-GCST90093110	G	A	0.7636	-0.0171	0.0183	0.3503
920	rs9952412	Type 2 diabetes (adjusted for BMI) || id:ebi-a-GCST90093110	ebi-a-GCST90093110	C	A	0.567	-0.0019	0.0155	0.9005
921	rs9974172	Type 2 diabetes (adjusted for BMI) || id:ebi-a-GCST90093110	ebi-a-GCST90093110	G	A	0.883	0.0314	0.0246	0.2016

## Sheet: LSBMD
The instrument variables chosen for total lumbar spine bone mineral density in MVMR
	SNP	exposure	id.exposure	effect_allele.exposure	other_allele.exposure	eaf.exposure	beta.exposure	se.exposure	pval.exposure
1	rs1023940	Cigarettes smoked per day || id:ieu-b-142	ieu-b-142	G	A	0.509	-0.00183424	0.00550547	0.738999
2	rs10811661	Cigarettes smoked per day || id:ieu-b-142	ieu-b-142	C	T	0.175	0.004263	0.00731098	0.56
3	rs11002249	Cigarettes smoked per day || id:ieu-b-142	ieu-b-142	T	C	0.199	0.00139	0.0071494	0.846
4	rs11680288	Cigarettes smoked per day || id:ieu-b-142	ieu-b-142	A	G	0.486	-0.00523186	0.0055057	0.342
5	rs11692564	Cigarettes smoked per day || id:ieu-b-142	ieu-b-142	T	C	0.0155	-0.0352119	0.0201623	0.0810009
6	rs11725618	Cigarettes smoked per day || id:ieu-b-142	ieu-b-142	C	T	0.287	0.036064	0.00615782	4.67003e-09
7	rs13389219	Cigarettes smoked per day || id:ieu-b-142	ieu-b-142	T	C	0.396	-0.00629434	0.00560744	0.261
8	rs1579233	Cigarettes smoked per day || id:ieu-b-142	ieu-b-142	G	A	0.571	-0.0318201	0.00556452	1.06999e-08
9	rs2138157	Cigarettes smoked per day || id:ieu-b-142	ieu-b-142	C	A	0.642	-0.00322746	0.00571434	0.572
10	rs215600	Cigarettes smoked per day || id:ieu-b-142	ieu-b-142	A	G	0.64	-0.0492503	0.0057525	1.10002e-17
11	rs2220189	Cigarettes smoked per day || id:ieu-b-142	ieu-b-142	G	C	0.564	0.00253223	0.00552577	0.647
12	rs2235811	Cigarettes smoked per day || id:ieu-b-142	ieu-b-142	G	A	0.5	0.000214053	0.00550848	0.969
14	rs2291467	Cigarettes smoked per day || id:ieu-b-142	ieu-b-142	T	C	0.26	-0.00570177	0.0063236	0.367
16	rs2424888	Cigarettes smoked per day || id:ieu-b-142	ieu-b-142	A	G	0.405	0.0334848	0.00563586	2.76001e-09
17	rs2497306	Cigarettes smoked per day || id:ieu-b-142	ieu-b-142	C	A	0.478	0.004247	0.00550584	0.44
18	rs2566752	Cigarettes smoked per day || id:ieu-b-142	ieu-b-142	C	T	0.391	0.00378279	0.00568343	0.506001
19	rs2877716	Cigarettes smoked per day || id:ieu-b-142	ieu-b-142	C	T	0.774	0.011826	0.00634853	0.0623993
20	rs3025383	Cigarettes smoked per day || id:ieu-b-142	ieu-b-142	C	T	0.18	-0.0578394	0.00704521	2.22024e-16
21	rs34406232	Cigarettes smoked per day || id:ieu-b-142	ieu-b-142	A	C	0.0259	-0.146992	0.0166972	1.33015e-18
22	rs35681117	Cigarettes smoked per day || id:ieu-b-142	ieu-b-142	T	C	0.272	-0.00635299	0.00608506	0.297
23	rs35859536	Cigarettes smoked per day || id:ieu-b-142	ieu-b-142	T	C	0.309	0.00463139	0.00590094	0.432
24	rs401680	Cigarettes smoked per day || id:ieu-b-142	ieu-b-142	T	A	0.548	0.00726421	0.00553891	0.19
25	rs4785587	Cigarettes smoked per day || id:ieu-b-142	ieu-b-142	A	G	0.511	-0.0336223	0.00553496	1.26999e-09
26	rs4973727	Cigarettes smoked per day || id:ieu-b-142	ieu-b-142	T	C	0.0903	0.0180303	0.0105155	0.0863993
27	rs56113850	Cigarettes smoked per day || id:ieu-b-142	ieu-b-142	C	T	0.568	0.107205	0.00560367	1.10002e-81
28	rs58379124	Cigarettes smoked per day || id:ieu-b-142	ieu-b-142	C	T	0.748	0.0669394	0.00650172	8.99912e-25
29	rs632811	Cigarettes smoked per day || id:ieu-b-142	ieu-b-142	G	A	0.351	-0.0367137	0.00641049	1.03001e-08
30	rs6786649	Cigarettes smoked per day || id:ieu-b-142	ieu-b-142	A	C	0.318	0.00660082	0.00595176	0.268
31	rs6965122	Cigarettes smoked per day || id:ieu-b-142	ieu-b-142	G	A	0.325	0.00285733	0.00588173	0.627001
32	rs7100710	Cigarettes smoked per day || id:ieu-b-142	ieu-b-142	G	A	0.779	-8.89391e-05	0.00672316	0.989
33	rs73229090	Cigarettes smoked per day || id:ieu-b-142	ieu-b-142	A	C	0.113	0.0554895	0.00876271	2.44e-10
34	rs73326583	Cigarettes smoked per day || id:ieu-b-142	ieu-b-142	A	C	0.158	-0.00461934	0.00798101	0.562999
35	rs7431710	Cigarettes smoked per day || id:ieu-b-142	ieu-b-142	A	G	0.644	-0.0349579	0.0058102	1.81999e-09
36	rs7524102	Cigarettes smoked per day || id:ieu-b-142	ieu-b-142	G	A	0.162	-0.00118141	0.00735511	0.872
37	rs75494138	Cigarettes smoked per day || id:ieu-b-142	ieu-b-142	T	C	0.0618	0.0598763	0.0105682	1.45001e-08
38	rs7766070	Cigarettes smoked per day || id:ieu-b-142	ieu-b-142	A	C	0.28	-0.0012614	0.00629128	0.841
39	rs7807953	Cigarettes smoked per day || id:ieu-b-142	ieu-b-142	T	C	0.263	0.00181122	0.0062755	0.772999
40	rs78667121	Cigarettes smoked per day || id:ieu-b-142	ieu-b-142	A	G	0.0265	0.00299218	0.0157921	0.85
41	rs787362	Cigarettes smoked per day || id:ieu-b-142	ieu-b-142	A	T	0.452	0.0304766	0.00557353	4.49997e-08
42	rs7903146	Cigarettes smoked per day || id:ieu-b-142	ieu-b-142	T	C	0.294	-0.0073174	0.00609783	0.231
43	rs790564	Cigarettes smoked per day || id:ieu-b-142	ieu-b-142	C	A	0.719	-0.0408927	0.00619302	3.97009e-11
44	rs7928017	Cigarettes smoked per day || id:ieu-b-142	ieu-b-142	A	C	0.413	-0.0329314	0.00555848	3.14e-09
45	rs7951365	Cigarettes smoked per day || id:ieu-b-142	ieu-b-142	C	T	0.306	0.0389511	0.00596781	6.62979e-11
46	rs8034191	Cigarettes smoked per day || id:ieu-b-142	ieu-b-142	C	T	0.328	0.182567	0.00588925	1e-200
47	rs884205	Cigarettes smoked per day || id:ieu-b-142	ieu-b-142	C	A	0.769	0.00406387	0.0063236	0.52
48	rs894738	Cigarettes smoked per day || id:ieu-b-142	ieu-b-142	A	G	0.348	0.00401519	0.0057774	0.487
49	rs895330	Cigarettes smoked per day || id:ieu-b-142	ieu-b-142	G	C	0.206	-0.0390041	0.00701668	2.67997e-08
50	rs9533094	Cigarettes smoked per day || id:ieu-b-142	ieu-b-142	G	A	0.455	-0.0090108	0.00613107	0.142
51	rs9921222	Cigarettes smoked per day || id:ieu-b-142	ieu-b-142	T	C	0.439	-0.000545345	0.005506	0.921
13	rs1023940	Type 2 diabetes (adjusted for BMI) || id:ebi-a-GCST90093110	ebi-a-GCST90093110	G	A	0.5294	0.008	0.0153	0.6006
210	rs10811661	Type 2 diabetes (adjusted for BMI) || id:ebi-a-GCST90093110	ebi-a-GCST90093110	C	T	0.1372	-0.1664	0.0227	2.58702e-13
310	rs11002249	Type 2 diabetes (adjusted for BMI) || id:ebi-a-GCST90093110	ebi-a-GCST90093110	T	C	0.0023	-0.3696	0.2468	0.1343
410	rs11680288	Type 2 diabetes (adjusted for BMI) || id:ebi-a-GCST90093110	ebi-a-GCST90093110	A	G	0.001	0.6366	0.4999	0.2028
58	rs11692564	Type 2 diabetes (adjusted for BMI) || id:ebi-a-GCST90093110	ebi-a-GCST90093110	T	C	0.006	-0.167	0.1114	0.1338
610	rs11725618	Type 2 diabetes (adjusted for BMI) || id:ebi-a-GCST90093110	ebi-a-GCST90093110	C	T	0.1677	-0.0067	0.0209	0.7501
710	rs13389219	Type 2 diabetes (adjusted for BMI) || id:ebi-a-GCST90093110	ebi-a-GCST90093110	T	C	0.2565	-0.0982	0.0177	2.68602e-08
810	rs1579233	Type 2 diabetes (adjusted for BMI) || id:ebi-a-GCST90093110	ebi-a-GCST90093110	G	A	0.4708	-0.0016	0.0153	0.9152
97	rs2138157	Type 2 diabetes (adjusted for BMI) || id:ebi-a-GCST90093110	ebi-a-GCST90093110	C	A	0.7619	0.1025	0.0181	1.39901e-08
103	rs215600	Type 2 diabetes (adjusted for BMI) || id:ebi-a-GCST90093110	ebi-a-GCST90093110	A	G	0.0011	-0.2566	0.395	0.515901
111	rs2220189	Type 2 diabetes (adjusted for BMI) || id:ebi-a-GCST90093110	ebi-a-GCST90093110	G	C	0.6826	-0.0034	0.0163	0.8364
121	rs2235811	Type 2 diabetes (adjusted for BMI) || id:ebi-a-GCST90093110	ebi-a-GCST90093110	G	A	0.6752	-0.0146	0.0163	0.3692
141	rs2291467	Type 2 diabetes (adjusted for BMI) || id:ebi-a-GCST90093110	ebi-a-GCST90093110	T	C	0.1429	-0.0032	0.0219	0.8824
161	rs2424888	Type 2 diabetes (adjusted for BMI) || id:ebi-a-GCST90093110	ebi-a-GCST90093110	A	G	0.4363	0.02	0.0154	0.1952
171	rs2497306	Type 2 diabetes (adjusted for BMI) || id:ebi-a-GCST90093110	ebi-a-GCST90093110	C	A	0.3402	0.1093	0.016	8.63376e-12
181	rs2566752	Type 2 diabetes (adjusted for BMI) || id:ebi-a-GCST90093110	ebi-a-GCST90093110	C	T	0.4805	0.0046	0.0155	0.7671
191	rs2877716	Type 2 diabetes (adjusted for BMI) || id:ebi-a-GCST90093110	ebi-a-GCST90093110	C	T	0.7729	0.1124	0.0184	1.09199e-09
201	rs3025383	Type 2 diabetes (adjusted for BMI) || id:ebi-a-GCST90093110	ebi-a-GCST90093110	C	T	0.1852	-0.0004	0.0197	0.982
211	rs34406232	Type 2 diabetes (adjusted for BMI) || id:ebi-a-GCST90093110	ebi-a-GCST90093110	A	G	0.0007	-0.9805	0.6913	0.1561
221	rs35681117	Type 2 diabetes (adjusted for BMI) || id:ebi-a-GCST90093110	ebi-a-GCST90093110	T	C	0.9975	-0.1629	0.2707	0.5474
231	rs35859536	Type 2 diabetes (adjusted for BMI) || id:ebi-a-GCST90093110	ebi-a-GCST90093110	T	C	0.2371	-0.1119	0.018	4.62999e-10
241	rs401680	Type 2 diabetes (adjusted for BMI) || id:ebi-a-GCST90093110	ebi-a-GCST90093110	T	A	0.6498	0.0211	0.0159	0.186
251	rs4785587	Type 2 diabetes (adjusted for BMI) || id:ebi-a-GCST90093110	ebi-a-GCST90093110	A	G	0.753	-0.0416	0.0243	0.0872107
261	rs4973727	Type 2 diabetes (adjusted for BMI) || id:ebi-a-GCST90093110	ebi-a-GCST90093110	T	C	0.2674	0.1109	0.017	7.43875e-11
271	rs56113850	Type 2 diabetes (adjusted for BMI) || id:ebi-a-GCST90093110	ebi-a-GCST90093110	C	T	0.4267	0.0351	0.0169	0.0376903
281	rs58379124	Type 2 diabetes (adjusted for BMI) || id:ebi-a-GCST90093110	ebi-a-GCST90093110	C	T	0.6972	-0.0027	0.0167	0.869
291	rs632811	Type 2 diabetes (adjusted for BMI) || id:ebi-a-GCST90093110	ebi-a-GCST90093110	G	A	0.5248	0.0162	0.0155	0.2938
301	rs6786649	Type 2 diabetes (adjusted for BMI) || id:ebi-a-GCST90093110	ebi-a-GCST90093110	A	C	0.4271	0.1298	0.0153	2.36102e-17
311	rs6965122	Type 2 diabetes (adjusted for BMI) || id:ebi-a-GCST90093110	ebi-a-GCST90093110	G	A	0.2095	-0.0161	0.0188	0.3929
321	rs7100710	Type 2 diabetes (adjusted for BMI) || id:ebi-a-GCST90093110	ebi-a-GCST90093110	G	A	0.7481	-0.1116	0.0175	2e-10
331	rs73229090	Type 2 diabetes (adjusted for BMI) || id:ebi-a-GCST90093110	ebi-a-GCST90093110	A	C	0.042	0.0155	0.0397	0.696599
341	rs73326583	Type 2 diabetes (adjusted for BMI) || id:ebi-a-GCST90093110	ebi-a-GCST90093110	A	C	0.1881	0.0016	0.0193	0.9337
351	rs7431710	Type 2 diabetes (adjusted for BMI) || id:ebi-a-GCST90093110	ebi-a-GCST90093110	A	G	0.0144	0.1279	0.0724	0.0773108
361	rs7524102	Type 2 diabetes (adjusted for BMI) || id:ebi-a-GCST90093110	ebi-a-GCST90093110	G	A	0.2143	0.0221	0.0185	0.2325
371	rs75494138	Type 2 diabetes (adjusted for BMI) || id:ebi-a-GCST90093110	ebi-a-GCST90093110	T	C	0.0565	-0.0346	0.0345	0.316
381	rs7766070	Type 2 diabetes (adjusted for BMI) || id:ebi-a-GCST90093110	ebi-a-GCST90093110	A	C	0.2661	0.123	0.017	4.79292e-13
391	rs7807953	Type 2 diabetes (adjusted for BMI) || id:ebi-a-GCST90093110	ebi-a-GCST90093110	T	C	0.2271	-0.0121	0.0181	0.5051
401	rs78667121	Type 2 diabetes (adjusted for BMI) || id:ebi-a-GCST90093110	ebi-a-GCST90093110	A	G	0.0012	0.035	0.3855	0.9276
411	rs787362	Type 2 diabetes (adjusted for BMI) || id:ebi-a-GCST90093110	ebi-a-GCST90093110	A	T	0.4437	0.0356	0.0153	0.0197601
421	rs7903146	Type 2 diabetes (adjusted for BMI) || id:ebi-a-GCST90093110	ebi-a-GCST90093110	T	C	0.3087	0.2641	0.0163	7.94145e-59
431	rs790564	Type 2 diabetes (adjusted for BMI) || id:ebi-a-GCST90093110	ebi-a-GCST90093110	C	A	0.7131	0.0281	0.017	0.0984192
441	rs7928017	Type 2 diabetes (adjusted for BMI) || id:ebi-a-GCST90093110	ebi-a-GCST90093110	A	C	0.4129	-0.0061	0.0155	0.6933
451	rs7951365	Type 2 diabetes (adjusted for BMI) || id:ebi-a-GCST90093110	ebi-a-GCST90093110	C	T	0.2552	0.0209	0.0175	0.2334
461	rs8034191	Type 2 diabetes (adjusted for BMI) || id:ebi-a-GCST90093110	ebi-a-GCST90093110	C	T	0.2471	-0.0209	0.0177	0.2373
471	rs884205	Type 2 diabetes (adjusted for BMI) || id:ebi-a-GCST90093110	ebi-a-GCST90093110	C	A	0.7965	-0.019	0.0197	0.3341
481	rs894738	Type 2 diabetes (adjusted for BMI) || id:ebi-a-GCST90093110	ebi-a-GCST90093110	A	G	0.0423	0.0022	0.0391	0.9553
491	rs895330	Type 2 diabetes (adjusted for BMI) || id:ebi-a-GCST90093110	ebi-a-GCST90093110	G	C	0.1959	-0.004	0.0197	0.8382
501	rs9533094	Type 2 diabetes (adjusted for BMI) || id:ebi-a-GCST90093110	ebi-a-GCST90093110	G	A	0.292	-0.0322	0.0167	0.0544202
511	rs9921222	Type 2 diabetes (adjusted for BMI) || id:ebi-a-GCST90093110	ebi-a-GCST90093110	T	C	0.0037	0.2154	0.2099	0.3047
52	rs1023940	Lumbar spine bone mineral density || id:ieu-a-982	ieu-a-982	G	A	0.534845	-0.064541	0.00876	6.46994e-13
53	rs10811661	Lumbar spine bone mineral density || id:ieu-a-982	ieu-a-982	C	T	0.186078	-0.011427	0.011387	0.327027
54	rs11002249	Lumbar spine bone mineral density || id:ieu-a-982	ieu-a-982	T	C	0.235402	0.069743	0.011142	1.01e-09
55	rs11680288	Lumbar spine bone mineral density || id:ieu-a-982	ieu-a-982	A	G	0.428958	-0.054235	0.008933	3.11997e-09
56	rs11692564	Lumbar spine bone mineral density || id:ieu-a-982	ieu-a-982	T	C	0.0127287	0.23782	0.039471	4.09996e-09
57	rs11725618	Lumbar spine bone mineral density || id:ieu-a-982	ieu-a-982	C	T	0.243755	-0.006513	0.009627	0.508798
59	rs13389219	Lumbar spine bone mineral density || id:ieu-a-982	ieu-a-982	T	C	0.402466	-0.008179	0.008797	0.36386
60	rs1579233	Lumbar spine bone mineral density || id:ieu-a-982	ieu-a-982	G	A	0.57494	-0.013624	0.008775	0.129453
61	rs2138157	Lumbar spine bone mineral density || id:ieu-a-982	ieu-a-982	C	A	0.634129	0.018052	0.009059	0.0516595
62	rs215600	Lumbar spine bone mineral density || id:ieu-a-982	ieu-a-982	A	G	0.583134	0.012131	0.00917	0.196341
63	rs2220189	Lumbar spine bone mineral density || id:ieu-a-982	ieu-a-982	G	C	0.610183	-0.082756	0.008797	4.25011e-20
64	rs2235811	Lumbar spine bone mineral density || id:ieu-a-982	ieu-a-982	G	A	0.537709	-0.054301	0.009045	4.66004e-09
65	rs2291467	Lumbar spine bone mineral density || id:ieu-a-982	ieu-a-982	T	C	0.228162	-0.077421	0.010148	9.64051e-14
66	rs2424888	Lumbar spine bone mineral density || id:ieu-a-982	ieu-a-982	A	G	0.461734	0.003583	0.009086	0.70015
67	rs2497306	Lumbar spine bone mineral density || id:ieu-a-982	ieu-a-982	C	A	0.376372	-0.014883	0.008732	0.0959688
68	rs2566752	Lumbar spine bone mineral density || id:ieu-a-982	ieu-a-982	C	T	0.41074	0.082922	0.008947	1.49005e-19
69	rs2877716	Lumbar spine bone mineral density || id:ieu-a-982	ieu-a-982	C	T	0.764678	0.008672	0.009999	0.396965
70	rs3025383	Lumbar spine bone mineral density || id:ieu-a-982	ieu-a-982	C	T	0.206364	-0.002195	0.011718	0.854819
71	rs34406232	Lumbar spine bone mineral density || id:ieu-a-982	ieu-a-982	A	C	0.0197295	-0.035087	0.027868	0.218803
72	rs35681117	Lumbar spine bone mineral density || id:ieu-a-982	ieu-a-982	T	C	0.237947	0.055162	0.009645	2.39001e-08
73	rs35859536	Lumbar spine bone mineral density || id:ieu-a-982	ieu-a-982	T	C	0.283214	0.008632	0.009418	0.370713
74	rs401680	Lumbar spine bone mineral density || id:ieu-a-982	ieu-a-982	T	A	0.503898	0.056521	0.008802	3.69999e-10
75	rs4785587	Lumbar spine bone mineral density || id:ieu-a-982	ieu-a-982	A	G	0.584089	-0.008473	0.009096	0.362906
76	rs4973727	Lumbar spine bone mineral density || id:ieu-a-982	ieu-a-982	T	C	0.113286	-0.012507	0.016044	0.446458
77	rs56113850	Lumbar spine bone mineral density || id:ieu-a-982	ieu-a-982	C	T	0.530231	0.00032	0.009156	0.972722
78	rs58379124	Lumbar spine bone mineral density || id:ieu-a-982	ieu-a-982	C	T	0.690533	-0.012806	0.010566	0.236496
79	rs632811	Lumbar spine bone mineral density || id:ieu-a-982	ieu-a-982	G	A	0.393317	-0.002966	0.009356	0.756831
80	rs6786649	Lumbar spine bone mineral density || id:ieu-a-982	ieu-a-982	A	C	0.349006	0.030574	0.009406	0.00150699
81	rs6965122	Lumbar spine bone mineral density || id:ieu-a-982	ieu-a-982	G	A	0.265712	-0.061835	0.009266	7.39946e-11
82	rs7100710	Lumbar spine bone mineral density || id:ieu-a-982	ieu-a-982	G	A	0.748926	-0.007625	0.010676	0.485455
83	rs73229090	Lumbar spine bone mineral density || id:ieu-a-982	ieu-a-982	A	C	0.0898966	0.004707	0.013472	0.732916
84	rs73326583	Lumbar spine bone mineral density || id:ieu-a-982	ieu-a-982	A	C	0.160382	0.072363	0.011887	2.83002e-09
85	rs7431710	Lumbar spine bone mineral density || id:ieu-a-982	ieu-a-982	A	G	0.679952	0.009325	0.009282	0.326505
86	rs7524102	Lumbar spine bone mineral density || id:ieu-a-982	ieu-a-982	G	A	0.198329	0.089822	0.011494	2.40991e-14
87	rs75494138	Lumbar spine bone mineral density || id:ieu-a-982	ieu-a-982	T	C	0.0556881	0.055073	0.017109	0.00167498
88	rs7766070	Lumbar spine bone mineral density || id:ieu-a-982	ieu-a-982	A	C	0.268894	0.004821	0.009923	0.635152
89	rs7807953	Lumbar spine bone mineral density || id:ieu-a-982	ieu-a-982	T	C	0.263325	0.075102	0.009698	4.1096e-14
90	rs78667121	Lumbar spine bone mineral density || id:ieu-a-982	ieu-a-982	A	G	0.0221957	0.149862	0.025668	1.21001e-08
91	rs787362	Lumbar spine bone mineral density || id:ieu-a-982	ieu-a-982	A	T	0.448767	0.000243	0.00881	0.978505
92	rs7903146	Lumbar spine bone mineral density || id:ieu-a-982	ieu-a-982	T	C	0.26611	-0.01186	0.009613	0.228223
93	rs790564	Lumbar spine bone mineral density || id:ieu-a-982	ieu-a-982	C	A	0.704296	0.001747	0.009861	0.862595
94	rs7928017	Lumbar spine bone mineral density || id:ieu-a-982	ieu-a-982	A	C	0.420207	-0.004663	0.008751	0.602782
95	rs7951365	Lumbar spine bone mineral density || id:ieu-a-982	ieu-a-982	C	T	0.285282	0.023299	0.009416	0.0156848
96	rs8034191	Lumbar spine bone mineral density || id:ieu-a-982	ieu-a-982	C	T	0.273429	-0.01298	0.009373	0.176203
98	rs884205	Lumbar spine bone mineral density || id:ieu-a-982	ieu-a-982	C	A	0.786794	0.062204	0.010212	2.77e-09
99	rs894738	Lumbar spine bone mineral density || id:ieu-a-982	ieu-a-982	A	G	0.333492	-0.062783	0.009136	1.99986e-11
100	rs895330	Lumbar spine bone mineral density || id:ieu-a-982	ieu-a-982	G	C	0.226889	0.009702	0.011226	0.398622
101	rs9533094	Lumbar spine bone mineral density || id:ieu-a-982	ieu-a-982	G	A	0.404296	-0.082629	0.008741	2.80027e-20
102	rs9921222	Lumbar spine bone mineral density || id:ieu-a-982	ieu-a-982	T	C	0.461177	-0.053345	0.008789	3.16002e-09

## Sheet: TBBMD
The instrument variables chosen for total body bone mineral density in MVMR
	SNP	exposure	id.exposure	effect_allele.exposure	other_allele.exposure	eaf.exposure	beta.exposure	se.exposure	pval.exposure
1	rs10048745	Cigarettes smoked per day || id:ieu-b-142	ieu-b-142	A	G	0.25	0.0036177	0.00636548	0.57
2	rs1037011	Cigarettes smoked per day || id:ieu-b-142	ieu-b-142	C	T	0.507	-0.00359774	0.00551219	0.514
3	rs10490046	Cigarettes smoked per day || id:ieu-b-142	ieu-b-142	C	A	0.252	-0.00113615	0.00658152	0.863
4	rs10493013	Cigarettes smoked per day || id:ieu-b-142	ieu-b-142	C	T	0.16	-0.00106332	0.00735511	0.885
5	rs10735851	Cigarettes smoked per day || id:ieu-b-142	ieu-b-142	A	G	0.699	-0.000653987	0.00612515	0.915
6	rs10777212	Cigarettes smoked per day || id:ieu-b-142	ieu-b-142	T	G	0.338	-0.00283478	0.00579857	0.625
7	rs10788264	Cigarettes smoked per day || id:ieu-b-142	ieu-b-142	A	G	0.499	-0.00202357	0.00550746	0.713001
8	rs10811661	Cigarettes smoked per day || id:ieu-b-142	ieu-b-142	C	T	0.175	0.004263	0.00731098	0.56
9	rs10832520	Cigarettes smoked per day || id:ieu-b-142	ieu-b-142	A	T	0.0377	0.024579	0.0158328	0.12
10	rs10901216	Cigarettes smoked per day || id:ieu-b-142	ieu-b-142	A	G	0.358	-0.00326025	0.00579056	0.574
11	rs10931982	Cigarettes smoked per day || id:ieu-b-142	ieu-b-142	C	T	0.8	0.00183863	0.00670034	0.784
12	rs11228240	Cigarettes smoked per day || id:ieu-b-142	ieu-b-142	T	C	0.272	-0.006391	0.00620749	0.304
13	rs1159798	Cigarettes smoked per day || id:ieu-b-142	ieu-b-142	C	A	0.738	0.00957324	0.00719568	0.184
14	rs11725618	Cigarettes smoked per day || id:ieu-b-142	ieu-b-142	C	T	0.287	0.036064	0.00615782	4.67003e-09
15	rs11745493	Cigarettes smoked per day || id:ieu-b-142	ieu-b-142	G	A	0.254	0.00369527	0.00636548	0.561
16	rs117557198	Cigarettes smoked per day || id:ieu-b-142	ieu-b-142	G	A	0.0697	-0.00355256	0.0105682	0.736
18	rs11898505	Cigarettes smoked per day || id:ieu-b-142	ieu-b-142	G	A	0.667	0.00126391	0.00577494	0.827
19	rs11904127	Cigarettes smoked per day || id:ieu-b-142	ieu-b-142	A	G	0.557	0.00381867	0.00555242	0.492
20	rs11910328	Cigarettes smoked per day || id:ieu-b-142	ieu-b-142	A	G	0.835	0.0052105	0.00748957	0.487
21	rs11934731	Cigarettes smoked per day || id:ieu-b-142	ieu-b-142	A	G	0.677	-0.0027151	0.00591078	0.646001
22	rs11995824	Cigarettes smoked per day || id:ieu-b-142	ieu-b-142	G	C	0.56	0.00378297	0.0055239	0.494
23	rs12044944	Cigarettes smoked per day || id:ieu-b-142	ieu-b-142	T	C	0.187	0.00121534	0.00702849	0.863
24	rs12258451	Cigarettes smoked per day || id:ieu-b-142	ieu-b-142	G	C	0.111	-0.00255128	0.0087975	0.771999
25	rs12442242	Cigarettes smoked per day || id:ieu-b-142	ieu-b-142	G	A	0.157	0.000337477	0.00818502	0.967
26	rs12534510	Cigarettes smoked per day || id:ieu-b-142	ieu-b-142	C	A	0.563	0.00503389	0.00552875	0.363
27	rs12612325	Cigarettes smoked per day || id:ieu-b-142	ieu-b-142	A	G	0.21	0.0103945	0.00708902	0.143
28	rs1286150	Cigarettes smoked per day || id:ieu-b-142	ieu-b-142	C	T	0.193	-0.000171977	0.00738023	0.981
29	rs13204965	Cigarettes smoked per day || id:ieu-b-142	ieu-b-142	C	A	0.222	-0.00540504	0.00636548	0.396
30	rs13389219	Cigarettes smoked per day || id:ieu-b-142	ieu-b-142	T	C	0.396	-0.00629434	0.00560744	0.261
32	rs144279715	Cigarettes smoked per day || id:ieu-b-142	ieu-b-142	G	A	0.015	-0.0353031	0.0202145	0.0805991
33	rs144691710	Cigarettes smoked per day || id:ieu-b-142	ieu-b-142	G	A	0.0773	0.0119742	0.00987619	0.225
34	rs1452102	Cigarettes smoked per day || id:ieu-b-142	ieu-b-142	G	T	0.412	-0.0016414	0.00555848	0.768
35	rs1548607	Cigarettes smoked per day || id:ieu-b-142	ieu-b-142	G	A	0.332	-0.000334009	0.00587702	0.955
36	rs1579233	Cigarettes smoked per day || id:ieu-b-142	ieu-b-142	G	A	0.571	-0.0318201	0.00556452	1.06999e-08
38	rs2138157	Cigarettes smoked per day || id:ieu-b-142	ieu-b-142	C	A	0.642	-0.00322746	0.00571434	0.572
39	rs215600	Cigarettes smoked per day || id:ieu-b-142	ieu-b-142	A	G	0.64	-0.0492503	0.0057525	1.10002e-17
40	rs2252865	Cigarettes smoked per day || id:ieu-b-142	ieu-b-142	C	T	0.694	0.00686472	0.00578114	0.235
41	rs2273500	Cigarettes smoked per day || id:ieu-b-142	ieu-b-142	C	T	0.159	0.0680938	0.00779553	2.47002e-18
42	rs2289410	Cigarettes smoked per day || id:ieu-b-142	ieu-b-142	T	A	0.115	-0.0171774	0.00835195	0.0397
43	rs2350085	Cigarettes smoked per day || id:ieu-b-142	ieu-b-142	C	T	0.133	-0.0021629	0.00838105	0.796
44	rs2424888	Cigarettes smoked per day || id:ieu-b-142	ieu-b-142	A	G	0.405	0.0334848	0.00563586	2.76001e-09
45	rs2497306	Cigarettes smoked per day || id:ieu-b-142	ieu-b-142	C	A	0.478	0.004247	0.00550584	0.44
46	rs2553773	Cigarettes smoked per day || id:ieu-b-142	ieu-b-142	G	C	0.584	0.00480003	0.00553891	0.386
48	rs2566752	Cigarettes smoked per day || id:ieu-b-142	ieu-b-142	C	T	0.391	0.00378279	0.00568343	0.506001
49	rs2873195	Cigarettes smoked per day || id:ieu-b-142	ieu-b-142	T	A	0.704	-0.00786833	0.00610701	0.197
50	rs2877716	Cigarettes smoked per day || id:ieu-b-142	ieu-b-142	C	T	0.774	0.011826	0.00634853	0.0623993
51	rs3025383	Cigarettes smoked per day || id:ieu-b-142	ieu-b-142	C	T	0.18	-0.0578394	0.00704521	2.22024e-16
52	rs34406232	Cigarettes smoked per day || id:ieu-b-142	ieu-b-142	A	C	0.0259	-0.146992	0.0166972	1.33015e-18
53	rs34670419	Cigarettes smoked per day || id:ieu-b-142	ieu-b-142	T	G	0.0394	-0.0428119	0.0135996	0.00164999
55	rs35859536	Cigarettes smoked per day || id:ieu-b-142	ieu-b-142	T	C	0.309	0.00463139	0.00590094	0.432
56	rs3743347	Cigarettes smoked per day || id:ieu-b-142	ieu-b-142	A	C	0.231	-0.00267733	0.00657125	0.683
57	rs3801387	Cigarettes smoked per day || id:ieu-b-142	ieu-b-142	G	A	0.262	0.00127688	0.0062755	0.839
58	rs447911	Cigarettes smoked per day || id:ieu-b-142	ieu-b-142	C	G	0.547	0.00694024	0.00553891	0.21
59	rs4757350	Cigarettes smoked per day || id:ieu-b-142	ieu-b-142	T	C	0.756	0.0210039	0.00684343	0.00215001
60	rs4846580	Cigarettes smoked per day || id:ieu-b-142	ieu-b-142	A	G	0.522	0.00847536	0.00611656	0.166
61	rs4973727	Cigarettes smoked per day || id:ieu-b-142	ieu-b-142	T	C	0.0903	0.0180303	0.0105155	0.0863993
62	rs55781332	Cigarettes smoked per day || id:ieu-b-142	ieu-b-142	G	A	0.206	-0.0104183	0.00651141	0.109
63	rs56104760	Cigarettes smoked per day || id:ieu-b-142	ieu-b-142	G	A	0.177	-0.00624536	0.0069869	0.371
64	rs56113850	Cigarettes smoked per day || id:ieu-b-142	ieu-b-142	C	T	0.568	0.107205	0.00560367	1.10002e-81
65	rs58379124	Cigarettes smoked per day || id:ieu-b-142	ieu-b-142	C	T	0.748	0.0669394	0.00650172	8.99912e-25
66	rs6040063	Cigarettes smoked per day || id:ieu-b-142	ieu-b-142	G	A	0.498	-0.000526341	0.00550848	0.924
67	rs61884327	Cigarettes smoked per day || id:ieu-b-142	ieu-b-142	C	T	0.0899	0.0456752	0.00913504	5.72994e-07
68	rs632811	Cigarettes smoked per day || id:ieu-b-142	ieu-b-142	G	A	0.351	-0.0367137	0.00641049	1.03001e-08
70	rs6465511	Cigarettes smoked per day || id:ieu-b-142	ieu-b-142	G	C	0.66	-0.00305194	0.00640565	0.634
71	rs6557155	Cigarettes smoked per day || id:ieu-b-142	ieu-b-142	G	T	0.565	-0.00454277	0.00562596	0.419
72	rs6786649	Cigarettes smoked per day || id:ieu-b-142	ieu-b-142	A	C	0.318	0.00660082	0.00595176	0.268
73	rs6960249	Cigarettes smoked per day || id:ieu-b-142	ieu-b-142	G	T	0.427	0.000575137	0.00556006	0.918
74	rs7100710	Cigarettes smoked per day || id:ieu-b-142	ieu-b-142	G	A	0.779	-8.89391e-05	0.00672316	0.989
75	rs7105860	Cigarettes smoked per day || id:ieu-b-142	ieu-b-142	C	G	0.606	0.00546073	0.00566251	0.335
77	rs725670	Cigarettes smoked per day || id:ieu-b-142	ieu-b-142	A	G	0.382	0.000155531	0.00569821	0.978
78	rs73169678	Cigarettes smoked per day || id:ieu-b-142	ieu-b-142	A	C	0.107	-0.00711703	0.00844041	0.399
79	rs73229090	Cigarettes smoked per day || id:ieu-b-142	ieu-b-142	A	C	0.113	0.0554895	0.00876271	2.44e-10
80	rs73719807	Cigarettes smoked per day || id:ieu-b-142	ieu-b-142	C	A	0.069	0.0117061	0.0115907	0.312
81	rs7431710	Cigarettes smoked per day || id:ieu-b-142	ieu-b-142	A	G	0.644	-0.0349579	0.0058102	1.81999e-09
82	rs74394007	Cigarettes smoked per day || id:ieu-b-142	ieu-b-142	C	A	0.143	-0.00821304	0.00813213	0.312
83	rs7548588	Cigarettes smoked per day || id:ieu-b-142	ieu-b-142	C	T	0.412	-0.0122474	0.0056195	0.0293002
84	rs7586085	Cigarettes smoked per day || id:ieu-b-142	ieu-b-142	G	A	0.475	-0.00582645	0.00550547	0.289
85	rs76051363	Cigarettes smoked per day || id:ieu-b-142	ieu-b-142	T	C	0.154	-0.00413534	0.00777352	0.595
86	rs7728694	Cigarettes smoked per day || id:ieu-b-142	ieu-b-142	T	G	0.493	0.00972119	0.00552127	0.0785001
88	rs7741085	Cigarettes smoked per day || id:ieu-b-142	ieu-b-142	T	C	0.594	0.000840149	0.00558859	0.881
89	rs7766070	Cigarettes smoked per day || id:ieu-b-142	ieu-b-142	A	C	0.28	-0.0012614	0.00629128	0.841
90	rs780096	Cigarettes smoked per day || id:ieu-b-142	ieu-b-142	G	C	0.544	0.00202184	0.00556493	0.716
91	rs78667121	Cigarettes smoked per day || id:ieu-b-142	ieu-b-142	A	G	0.0265	0.00299218	0.0157921	0.85
92	rs787362	Cigarettes smoked per day || id:ieu-b-142	ieu-b-142	A	T	0.452	0.0304766	0.00557353	4.49997e-08
93	rs7903146	Cigarettes smoked per day || id:ieu-b-142	ieu-b-142	T	C	0.294	-0.0073174	0.00609783	0.231
94	rs790564	Cigarettes smoked per day || id:ieu-b-142	ieu-b-142	C	A	0.719	-0.0408927	0.00619302	3.97009e-11
95	rs7928017	Cigarettes smoked per day || id:ieu-b-142	ieu-b-142	A	C	0.413	-0.0329314	0.00555848	3.14e-09
96	rs8034191	Cigarettes smoked per day || id:ieu-b-142	ieu-b-142	C	T	0.328	0.182567	0.00588925	1e-200
97	rs8047501	Cigarettes smoked per day || id:ieu-b-142	ieu-b-142	G	A	0.478	-0.00155656	0.00551016	0.778001
99	rs8070128	Cigarettes smoked per day || id:ieu-b-142	ieu-b-142	T	C	0.558	-0.0118933	0.00568283	0.0363999
100	rs818427	Cigarettes smoked per day || id:ieu-b-142	ieu-b-142	T	C	0.321	-0.00131757	0.00588647	0.823
101	rs838721	Cigarettes smoked per day || id:ieu-b-142	ieu-b-142	G	A	0.562	-0.0028567	0.00553891	0.606001
102	rs884205	Cigarettes smoked per day || id:ieu-b-142	ieu-b-142	C	A	0.769	0.00406387	0.0063236	0.52
103	rs895330	Cigarettes smoked per day || id:ieu-b-142	ieu-b-142	G	C	0.206	-0.0390041	0.00701668	2.67997e-08
104	rs9594738	Cigarettes smoked per day || id:ieu-b-142	ieu-b-142	T	C	0.455	-0.0090108	0.00613107	0.142
105	rs9910055	Cigarettes smoked per day || id:ieu-b-142	ieu-b-142	T	C	0.252	0.00259177	0.00660444	0.695
106	rs9972944	Cigarettes smoked per day || id:ieu-b-142	ieu-b-142	G	A	0.615	-0.00551416	0.005721	0.335
107	rs9976876	Cigarettes smoked per day || id:ieu-b-142	ieu-b-142	T	G	0.449	-0.00359262	0.00551733	0.515
17	rs10048745	Total body bone mineral density || id:ebi-a-GCST005348	ebi-a-GCST005348	A	G	0.2477	-0.0389	0.0067	6.44006e-09
210	rs1037011	Total body bone mineral density || id:ebi-a-GCST005348	ebi-a-GCST005348	C	T	0.5208	0.0404	0.0057	1.54099e-12
31	rs10490046	Total body bone mineral density || id:ebi-a-GCST005348	ebi-a-GCST005348	C	A	0.2391	-0.0429	0.0067	1.434e-10
47	rs10493013	Total body bone mineral density || id:ebi-a-GCST005348	ebi-a-GCST005348	C	T	0.1811	0.1013	0.0074	4.07474e-43
54	rs10735851	Total body bone mineral density || id:ebi-a-GCST005348	ebi-a-GCST005348	A	G	0.7083	-0.0541	0.0063	5.84252e-18
69	rs10777212	Total body bone mineral density || id:ebi-a-GCST005348	ebi-a-GCST005348	T	G	0.3455	0.0452	0.006	5.05126e-14
76	rs10788264	Total body bone mineral density || id:ebi-a-GCST005348	ebi-a-GCST005348	A	G	0.4815	-0.0338	0.0057	2.60597e-09
87	rs10811661	Total body bone mineral density || id:ebi-a-GCST005348	ebi-a-GCST005348	C	T	0.177	0.0143	0.0076	0.0580604
98	rs10832520	Total body bone mineral density || id:ebi-a-GCST005348	ebi-a-GCST005348	A	T	0.0394	0.1123	0.0158	1.00092e-12
1010	rs10901216	Total body bone mineral density || id:ebi-a-GCST005348	ebi-a-GCST005348	A	G	0.3438	-0.0474	0.0061	5.5335e-15
1110	rs10931982	Total body bone mineral density || id:ebi-a-GCST005348	ebi-a-GCST005348	C	T	0.7903	0.0508	0.009	1.585e-08
1210	rs11228240	Total body bone mineral density || id:ebi-a-GCST005348	ebi-a-GCST005348	T	C	0.2574	-0.083	0.0067	1.71791e-35
1310	rs1159798	Total body bone mineral density || id:ebi-a-GCST005348	ebi-a-GCST005348	C	A	0.7598	-0.0429	0.007	1.014e-09
1410	rs11725618	Total body bone mineral density || id:ebi-a-GCST005348	ebi-a-GCST005348	C	T	0.2754	-0.0045	0.0065	0.4869
1510	rs11745493	Total body bone mineral density || id:ebi-a-GCST005348	ebi-a-GCST005348	G	A	0.2537	-0.0445	0.0065	7.74462e-12
1610	rs117557198	Total body bone mineral density || id:ebi-a-GCST005348	ebi-a-GCST005348	G	A	0.0676	0.0769	0.012	1.575e-10
1810	rs11898505	Total body bone mineral density || id:ebi-a-GCST005348	ebi-a-GCST005348	G	A	0.6674	-0.0342	0.006	1.28201e-08
1910	rs11904127	Total body bone mineral density || id:ebi-a-GCST005348	ebi-a-GCST005348	A	G	0.5512	-0.0324	0.0057	1.18201e-08
206	rs11910328	Total body bone mineral density || id:ebi-a-GCST005348	ebi-a-GCST005348	A	G	0.8351	-0.0429	0.0077	2.99302e-08
211	rs11934731	Total body bone mineral density || id:ebi-a-GCST005348	ebi-a-GCST005348	A	G	0.6738	-0.0674	0.0061	8.38687e-29
221	rs11995824	Total body bone mineral density || id:ebi-a-GCST005348	ebi-a-GCST005348	G	C	0.5681	-0.0675	0.0058	1.06194e-31
231	rs12044944	Total body bone mineral density || id:ebi-a-GCST005348	ebi-a-GCST005348	T	C	0.1916	0.0553	0.0074	7.54223e-14
241	rs12258451	Total body bone mineral density || id:ebi-a-GCST005348	ebi-a-GCST005348	G	C	0.1307	-0.0702	0.0089	2.41213e-15
251	rs12442242	Total body bone mineral density || id:ebi-a-GCST005348	ebi-a-GCST005348	G	A	0.1499	0.0509	0.0082	4.94106e-10
261	rs12534510	Total body bone mineral density || id:ebi-a-GCST005348	ebi-a-GCST005348	C	A	0.5545	0.0395	0.0057	3.14775e-12
271	rs12612325	Total body bone mineral density || id:ebi-a-GCST005348	ebi-a-GCST005348	A	G	0.2122	-0.0548	0.0078	1.98198e-12
281	rs1286150	Total body bone mineral density || id:ebi-a-GCST005348	ebi-a-GCST005348	C	T	0.1955	0.0549	0.0072	2.44174e-14
291	rs13204965	Total body bone mineral density || id:ebi-a-GCST005348	ebi-a-GCST005348	C	A	0.229	-0.0619	0.007	1.01508e-18
301	rs13389219	Total body bone mineral density || id:ebi-a-GCST005348	ebi-a-GCST005348	T	C	0.4181	-0.0018	0.0058	0.7535
321	rs144279715	Total body bone mineral density || id:ebi-a-GCST005348	ebi-a-GCST005348	G	A	0.0147	0.2295	0.0294	6.18443e-15
331	rs144691710	Total body bone mineral density || id:ebi-a-GCST005348	ebi-a-GCST005348	G	A	0.0751	0.1017	0.0113	2.23924e-19
341	rs1452102	Total body bone mineral density || id:ebi-a-GCST005348	ebi-a-GCST005348	G	T	0.4129	0.0345	0.0057	1.736e-09
351	rs1548607	Total body bone mineral density || id:ebi-a-GCST005348	ebi-a-GCST005348	G	A	0.313	-0.0363	0.0066	4.18398e-08
361	rs1579233	Total body bone mineral density || id:ebi-a-GCST005348	ebi-a-GCST005348	G	A	0.5547	0.0143	0.0058	0.0134602
381	rs2138157	Total body bone mineral density || id:ebi-a-GCST005348	ebi-a-GCST005348	C	A	0.6513	0.0135	0.0059	0.0227599
391	rs215600	Total body bone mineral density || id:ebi-a-GCST005348	ebi-a-GCST005348	A	G	0.6249	0.0058	0.0059	0.326
401	rs2252865	Total body bone mineral density || id:ebi-a-GCST005348	ebi-a-GCST005348	C	T	0.6759	0.0328	0.006	4.71998e-08
411	rs2273500	Total body bone mineral density || id:ebi-a-GCST005348	ebi-a-GCST005348	C	T	0.1469	-0.0065	0.0099	0.5086
421	rs2289410	Total body bone mineral density || id:ebi-a-GCST005348	ebi-a-GCST005348	T	A	0.132	-0.0494	0.0088	2.00198e-08
431	rs2350085	Total body bone mineral density || id:ebi-a-GCST005348	ebi-a-GCST005348	C	T	0.1274	0.0643	0.0085	3.7949e-14
441	rs2424888	Total body bone mineral density || id:ebi-a-GCST005348	ebi-a-GCST005348	A	G	0.4172	-0.0017	0.0059	0.770501
451	rs2497306	Total body bone mineral density || id:ebi-a-GCST005348	ebi-a-GCST005348	C	A	0.4699	-0.0128	0.0057	0.0241201
461	rs2553773	Total body bone mineral density || id:ebi-a-GCST005348	ebi-a-GCST005348	G	C	0.5863	0.037	0.0058	1.493e-10
481	rs2566752	Total body bone mineral density || id:ebi-a-GCST005348	ebi-a-GCST005348	C	T	0.3897	0.0721	0.0059	1.87715e-34
491	rs2873195	Total body bone mineral density || id:ebi-a-GCST005348	ebi-a-GCST005348	T	A	0.6873	0.0406	0.0062	4.31122e-11
501	rs2877716	Total body bone mineral density || id:ebi-a-GCST005348	ebi-a-GCST005348	C	T	0.7503	-0.0015	0.0064	0.8164
511	rs3025383	Total body bone mineral density || id:ebi-a-GCST005348	ebi-a-GCST005348	C	T	0.1968	-0.0076	0.0074	0.306
521	rs34406232	Total body bone mineral density || id:ebi-a-GCST005348	ebi-a-GCST005348	A	C	0.0258	-0.0139	0.0182	0.4451
531	rs34670419	Total body bone mineral density || id:ebi-a-GCST005348	ebi-a-GCST005348	T	G	0.0394	-0.088	0.0154	1.087e-08
551	rs35859536	Total body bone mineral density || id:ebi-a-GCST005348	ebi-a-GCST005348	T	C	0.3049	-0.002	0.0063	0.751701
561	rs3743347	Total body bone mineral density || id:ebi-a-GCST005348	ebi-a-GCST005348	A	C	0.2351	0.0519	0.0068	1.75186e-14
571	rs3801387	Total body bone mineral density || id:ebi-a-GCST005348	ebi-a-GCST005348	G	A	0.2721	0.1347	0.0063	1.15001e-100
581	rs447911	Total body bone mineral density || id:ebi-a-GCST005348	ebi-a-GCST005348	C	G	0.5348	0.0708	0.0057	6.29361e-36
591	rs4757350	Total body bone mineral density || id:ebi-a-GCST005348	ebi-a-GCST005348	T	C	0.7852	-0.0564	0.0069	3.75405e-16
601	rs4846580	Total body bone mineral density || id:ebi-a-GCST005348	ebi-a-GCST005348	A	G	0.5329	0.0345	0.0058	3.21299e-09
611	rs4973727	Total body bone mineral density || id:ebi-a-GCST005348	ebi-a-GCST005348	T	C	0.0885	-0.0064	0.0103	0.533801
621	rs55781332	Total body bone mineral density || id:ebi-a-GCST005348	ebi-a-GCST005348	G	A	0.2169	0.0552	0.0069	8.07235e-16
631	rs56104760	Total body bone mineral density || id:ebi-a-GCST005348	ebi-a-GCST005348	G	A	0.1905	-0.0747	0.0074	7.37734e-24
641	rs56113850	Total body bone mineral density || id:ebi-a-GCST005348	ebi-a-GCST005348	C	T	0.5468	0.0199	0.0065	0.002053
651	rs58379124	Total body bone mineral density || id:ebi-a-GCST005348	ebi-a-GCST005348	C	T	0.738	0.0015	0.0067	0.8249
661	rs6040063	Total body bone mineral density || id:ebi-a-GCST005348	ebi-a-GCST005348	G	A	0.4993	-0.0359	0.0056	1.78098e-10
671	rs61884327	Total body bone mineral density || id:ebi-a-GCST005348	ebi-a-GCST005348	C	T	0.0978	0.0801	0.0099	4.63447e-16
681	rs632811	Total body bone mineral density || id:ebi-a-GCST005348	ebi-a-GCST005348	G	A	0.3491	-0.0023	0.0061	0.701
701	rs6465511	Total body bone mineral density || id:ebi-a-GCST005348	ebi-a-GCST005348	G	C	0.6752	0.0738	0.006	1.02802e-34
711	rs6557155	Total body bone mineral density || id:ebi-a-GCST005348	ebi-a-GCST005348	G	T	0.5682	0.0751	0.0059	2.55918e-37
721	rs6786649	Total body bone mineral density || id:ebi-a-GCST005348	ebi-a-GCST005348	A	C	0.3172	0.0127	0.0061	0.03755
731	rs6960249	Total body bone mineral density || id:ebi-a-GCST005348	ebi-a-GCST005348	G	T	0.4091	-0.0325	0.0057	1.44901e-08
741	rs7100710	Total body bone mineral density || id:ebi-a-GCST005348	ebi-a-GCST005348	G	A	0.7731	0.0004	0.0069	0.959
751	rs7105860	Total body bone mineral density || id:ebi-a-GCST005348	ebi-a-GCST005348	C	G	0.6025	-0.0468	0.0059	2.35885e-15
771	rs725670	Total body bone mineral density || id:ebi-a-GCST005348	ebi-a-GCST005348	A	G	0.383	-0.0322	0.0059	3.61202e-08
781	rs73169678	Total body bone mineral density || id:ebi-a-GCST005348	ebi-a-GCST005348	A	C	0.1117	0.0619	0.0091	1.05293e-11
791	rs73229090	Total body bone mineral density || id:ebi-a-GCST005348	ebi-a-GCST005348	A	C	0.1116	0.0098	0.0091	0.281
801	rs73719807	Total body bone mineral density || id:ebi-a-GCST005348	ebi-a-GCST005348	C	A	0.0871	0.0925	0.0112	1.14288e-16
811	rs7431710	Total body bone mineral density || id:ebi-a-GCST005348	ebi-a-GCST005348	A	G	0.6451	0.0011	0.006	0.8491
821	rs74394007	Total body bone mineral density || id:ebi-a-GCST005348	ebi-a-GCST005348	C	A	0.138	-0.0608	0.0083	2.46093e-13
831	rs7548588	Total body bone mineral density || id:ebi-a-GCST005348	ebi-a-GCST005348	C	T	0.391	0.0367	0.0058	2.208e-10
841	rs7586085	Total body bone mineral density || id:ebi-a-GCST005348	ebi-a-GCST005348	G	A	0.4663	-0.0532	0.0057	8.63575e-21
851	rs76051363	Total body bone mineral density || id:ebi-a-GCST005348	ebi-a-GCST005348	T	C	0.1491	-0.0794	0.0085	1.38995e-20
861	rs7728694	Total body bone mineral density || id:ebi-a-GCST005348	ebi-a-GCST005348	T	G	0.461	-0.0503	0.0059	1.29599e-17
881	rs7741085	Total body bone mineral density || id:ebi-a-GCST005348	ebi-a-GCST005348	T	C	0.5874	0.0423	0.0057	1.50904e-13
891	rs7766070	Total body bone mineral density || id:ebi-a-GCST005348	ebi-a-GCST005348	A	C	0.2652	-0.0045	0.0064	0.4841
901	rs780096	Total body bone mineral density || id:ebi-a-GCST005348	ebi-a-GCST005348	G	C	0.5594	0.0311	0.0057	4.57699e-08
911	rs78667121	Total body bone mineral density || id:ebi-a-GCST005348	ebi-a-GCST005348	A	G	0.0325	0.1326	0.018	1.70098e-13
921	rs787362	Total body bone mineral density || id:ebi-a-GCST005348	ebi-a-GCST005348	A	T	0.4419	-0.0084	0.0057	0.143
931	rs7903146	Total body bone mineral density || id:ebi-a-GCST005348	ebi-a-GCST005348	T	C	0.2861	0.0167	0.0063	0.00795207
941	rs790564	Total body bone mineral density || id:ebi-a-GCST005348	ebi-a-GCST005348	C	A	0.7211	-0.0033	0.0064	0.6042
951	rs7928017	Total body bone mineral density || id:ebi-a-GCST005348	ebi-a-GCST005348	A	C	0.4329	-0.006	0.0058	0.2962
961	rs8034191	Total body bone mineral density || id:ebi-a-GCST005348	ebi-a-GCST005348	C	T	0.3203	-0.0062	0.0061	0.3037
971	rs8047501	Total body bone mineral density || id:ebi-a-GCST005348	ebi-a-GCST005348	G	A	0.5077	-0.0524	0.0059	1.13397e-18
991	rs8070128	Total body bone mineral density || id:ebi-a-GCST005348	ebi-a-GCST005348	T	C	0.5763	-0.0394	0.0059	1.98381e-11
1001	rs818427	Total body bone mineral density || id:ebi-a-GCST005348	ebi-a-GCST005348	T	C	0.3118	0.0342	0.0061	2.37197e-08
1011	rs838721	Total body bone mineral density || id:ebi-a-GCST005348	ebi-a-GCST005348	G	A	0.563	0.0314	0.0057	4.48002e-08
1021	rs884205	Total body bone mineral density || id:ebi-a-GCST005348	ebi-a-GCST005348	C	A	0.7579	0.0531	0.0068	4.39036e-15
1031	rs895330	Total body bone mineral density || id:ebi-a-GCST005348	ebi-a-GCST005348	G	C	0.214	0.0248	0.0075	0.000873796
1041	rs9594738	Total body bone mineral density || id:ebi-a-GCST005348	ebi-a-GCST005348	T	C	0.4592	-0.0614	0.0057	3.84061e-27
1051	rs9910055	Total body bone mineral density || id:ebi-a-GCST005348	ebi-a-GCST005348	T	C	0.2624	0.0442	0.0067	3.11889e-11
1061	rs9972944	Total body bone mineral density || id:ebi-a-GCST005348	ebi-a-GCST005348	G	A	0.5951	-0.0363	0.0059	6.86594e-10
1071	rs9976876	Total body bone mineral density || id:ebi-a-GCST005348	ebi-a-GCST005348	T	G	0.447	-0.0375	0.0058	8.00571e-11
108	rs10048745	Type 2 diabetes (adjusted for BMI) || id:ebi-a-GCST90093110	ebi-a-GCST90093110	A	G	0.0006	-0.0001	0.6435	0.9999
109	rs1037011	Type 2 diabetes (adjusted for BMI) || id:ebi-a-GCST90093110	ebi-a-GCST90093110	C	T	0.5787	0.0078	0.0153	0.609399
110	rs10490046	Type 2 diabetes (adjusted for BMI) || id:ebi-a-GCST90093110	ebi-a-GCST90093110	C	A	0.2071	-0.0316	0.0188	0.0927791
111	rs10493013	Type 2 diabetes (adjusted for BMI) || id:ebi-a-GCST90093110	ebi-a-GCST90093110	C	T	0.2148	0.0204	0.0185	0.2693
112	rs10735851	Type 2 diabetes (adjusted for BMI) || id:ebi-a-GCST90093110	ebi-a-GCST90093110	A	G	0.9951	0.1072	0.1247	0.3901
113	rs10777212	Type 2 diabetes (adjusted for BMI) || id:ebi-a-GCST90093110	ebi-a-GCST90093110	T	G	0.533	-0.0192	0.0152	0.2078
114	rs10788264	Type 2 diabetes (adjusted for BMI) || id:ebi-a-GCST90093110	ebi-a-GCST90093110	A	G	0.6019	0.0079	0.0156	0.613999
115	rs10811661	Type 2 diabetes (adjusted for BMI) || id:ebi-a-GCST90093110	ebi-a-GCST90093110	C	T	0.1372	-0.1664	0.0227	2.58702e-13
116	rs10832520	Type 2 diabetes (adjusted for BMI) || id:ebi-a-GCST90093110	ebi-a-GCST90093110	A	T	0.0848	-0.0001	0.0273	0.9978
117	rs10901216	Type 2 diabetes (adjusted for BMI) || id:ebi-a-GCST90093110	ebi-a-GCST90093110	A	G	0.2791	0.0032	0.0169	0.8514
118	rs10931982	Type 2 diabetes (adjusted for BMI) || id:ebi-a-GCST90093110	ebi-a-GCST90093110	C	T	0.8151	-0.0041	0.0223	0.8535
119	rs11228240	Type 2 diabetes (adjusted for BMI) || id:ebi-a-GCST90093110	ebi-a-GCST90093110	T	C	0.168	-0.0079	0.0203	0.6983
120	rs1159798	Type 2 diabetes (adjusted for BMI) || id:ebi-a-GCST90093110	ebi-a-GCST90093110	C	A	0.6677	-0.0216	0.0163	0.1838
121	rs11725618	Type 2 diabetes (adjusted for BMI) || id:ebi-a-GCST90093110	ebi-a-GCST90093110	C	T	0.1677	-0.0067	0.0209	0.7501
122	rs11745493	Type 2 diabetes (adjusted for BMI) || id:ebi-a-GCST90093110	ebi-a-GCST90093110	G	A	0.0965	0.0082	0.0258	0.749701
123	rs117557198	Type 2 diabetes (adjusted for BMI) || id:ebi-a-GCST90093110	ebi-a-GCST90093110	G	A	0.0297	0.0226	0.0494	0.6478
124	rs11898505	Type 2 diabetes (adjusted for BMI) || id:ebi-a-GCST90093110	ebi-a-GCST90093110	G	A	0.7848	0.0136	0.0187	0.4693
125	rs11904127	Type 2 diabetes (adjusted for BMI) || id:ebi-a-GCST90093110	ebi-a-GCST90093110	A	G	0.4187	0.0136	0.0154	0.3766
126	rs11910328	Type 2 diabetes (adjusted for BMI) || id:ebi-a-GCST90093110	ebi-a-GCST90093110	A	G	0.0023	0.1154	0.3446	0.7377
127	rs11934731	Type 2 diabetes (adjusted for BMI) || id:ebi-a-GCST90093110	ebi-a-GCST90093110	A	G	0.0025	-0.0602	0.2673	0.8219
128	rs11995824	Type 2 diabetes (adjusted for BMI) || id:ebi-a-GCST90093110	ebi-a-GCST90093110	G	C	0.6383	0.0034	0.0158	0.8278
129	rs12044944	Type 2 diabetes (adjusted for BMI) || id:ebi-a-GCST90093110	ebi-a-GCST90093110	T	C	0.0019	-0.0817	0.3224	0.7998
130	rs12258451	Type 2 diabetes (adjusted for BMI) || id:ebi-a-GCST90093110	ebi-a-GCST90093110	G	C	0.1311	0.0074	0.0224	0.7433
131	rs12442242	Type 2 diabetes (adjusted for BMI) || id:ebi-a-GCST90093110	ebi-a-GCST90093110	G	A	0.3843	-0.029	0.0159	0.0688399
132	rs12534510	Type 2 diabetes (adjusted for BMI) || id:ebi-a-GCST90093110	ebi-a-GCST90093110	C	A	0.4575	0.0127	0.0152	0.4024
133	rs12612325	Type 2 diabetes (adjusted for BMI) || id:ebi-a-GCST90093110	ebi-a-GCST90093110	A	G	0.3379	0.0331	0.0167	0.0467595
134	rs1286150	Type 2 diabetes (adjusted for BMI) || id:ebi-a-GCST90093110	ebi-a-GCST90093110	C	T	0.1881	0.0016	0.0193	0.9337
135	rs13204965	Type 2 diabetes (adjusted for BMI) || id:ebi-a-GCST90093110	ebi-a-GCST90093110	C	A	0.1847	-0.032	0.0207	0.1224
136	rs13389219	Type 2 diabetes (adjusted for BMI) || id:ebi-a-GCST90093110	ebi-a-GCST90093110	T	C	0.2565	-0.0982	0.0177	2.68602e-08
137	rs144279715	Type 2 diabetes (adjusted for BMI) || id:ebi-a-GCST90093110	ebi-a-GCST90093110	G	A	0.0058	-0.1282	0.1121	0.2527
138	rs144691710	Type 2 diabetes (adjusted for BMI) || id:ebi-a-GCST90093110	ebi-a-GCST90093110	G	A	0.026	0.1216	0.0517	0.0186999
139	rs1452102	Type 2 diabetes (adjusted for BMI) || id:ebi-a-GCST90093110	ebi-a-GCST90093110	G	T	0.4626	-0.0011	0.0152	0.9416
140	rs1548607	Type 2 diabetes (adjusted for BMI) || id:ebi-a-GCST90093110	ebi-a-GCST90093110	G	A	0.4324	0.0356	0.0157	0.0233002
141	rs1579233	Type 2 diabetes (adjusted for BMI) || id:ebi-a-GCST90093110	ebi-a-GCST90093110	G	A	0.4708	-0.0016	0.0153	0.9152
142	rs2138157	Type 2 diabetes (adjusted for BMI) || id:ebi-a-GCST90093110	ebi-a-GCST90093110	C	A	0.7619	0.1025	0.0181	1.39901e-08
143	rs215600	Type 2 diabetes (adjusted for BMI) || id:ebi-a-GCST90093110	ebi-a-GCST90093110	A	G	0.0011	-0.2566	0.395	0.515901
144	rs2252865	Type 2 diabetes (adjusted for BMI) || id:ebi-a-GCST90093110	ebi-a-GCST90093110	C	T	0.7487	0.0258	0.0176	0.1418
145	rs2273500	Type 2 diabetes (adjusted for BMI) || id:ebi-a-GCST90093110	ebi-a-GCST90093110	C	T	0.2908	-0.0208	0.0175	0.2335
146	rs2289410	Type 2 diabetes (adjusted for BMI) || id:ebi-a-GCST90093110	ebi-a-GCST90093110	T	A	0.1985	0.0218	0.0192	0.2569
147	rs2350085	Type 2 diabetes (adjusted for BMI) || id:ebi-a-GCST90093110	ebi-a-GCST90093110	C	T	0.0326	-0.0031	0.0442	0.9436
148	rs2424888	Type 2 diabetes (adjusted for BMI) || id:ebi-a-GCST90093110	ebi-a-GCST90093110	A	G	0.4363	0.02	0.0154	0.1952
149	rs2497306	Type 2 diabetes (adjusted for BMI) || id:ebi-a-GCST90093110	ebi-a-GCST90093110	C	A	0.3402	0.1093	0.016	8.63376e-12
150	rs2553773	Type 2 diabetes (adjusted for BMI) || id:ebi-a-GCST90093110	ebi-a-GCST90093110	G	C	0.675	-0.0236	0.0161	0.1435
151	rs2566752	Type 2 diabetes (adjusted for BMI) || id:ebi-a-GCST90093110	ebi-a-GCST90093110	C	T	0.4805	0.0046	0.0155	0.7671
152	rs2873195	Type 2 diabetes (adjusted for BMI) || id:ebi-a-GCST90093110	ebi-a-GCST90093110	T	A	0.6051	-0.0134	0.0154	0.3867
153	rs2877716	Type 2 diabetes (adjusted for BMI) || id:ebi-a-GCST90093110	ebi-a-GCST90093110	C	T	0.7729	0.1124	0.0184	1.09199e-09
154	rs3025383	Type 2 diabetes (adjusted for BMI) || id:ebi-a-GCST90093110	ebi-a-GCST90093110	C	T	0.1852	-0.0004	0.0197	0.982
155	rs34406232	Type 2 diabetes (adjusted for BMI) || id:ebi-a-GCST90093110	ebi-a-GCST90093110	A	G	0.0007	-0.9805	0.6913	0.1561
156	rs34670419	Type 2 diabetes (adjusted for BMI) || id:ebi-a-GCST90093110	ebi-a-GCST90093110	T	G	0.0159	-0.139	0.0669	0.0376999
157	rs35859536	Type 2 diabetes (adjusted for BMI) || id:ebi-a-GCST90093110	ebi-a-GCST90093110	T	C	0.2371	-0.1119	0.018	4.62999e-10
158	rs3743347	Type 2 diabetes (adjusted for BMI) || id:ebi-a-GCST90093110	ebi-a-GCST90093110	A	C	0.2941	0.0072	0.0166	0.666201
159	rs3801387	Type 2 diabetes (adjusted for BMI) || id:ebi-a-GCST90093110	ebi-a-GCST90093110	G	A	0.2254	-0.0172	0.0181	0.3425
160	rs447911	Type 2 diabetes (adjusted for BMI) || id:ebi-a-GCST90093110	ebi-a-GCST90093110	C	G	0.6603	0.0299	0.0161	0.0624496
161	rs4757350	Type 2 diabetes (adjusted for BMI) || id:ebi-a-GCST90093110	ebi-a-GCST90093110	T	C	0.2923	0.0314	0.0167	0.0607897
162	rs4846580	Type 2 diabetes (adjusted for BMI) || id:ebi-a-GCST90093110	ebi-a-GCST90093110	A	G	0.4256	0.0245	0.0155	0.1145
163	rs4973727	Type 2 diabetes (adjusted for BMI) || id:ebi-a-GCST90093110	ebi-a-GCST90093110	T	C	0.2674	0.1109	0.017	7.43875e-11
164	rs55781332	Type 2 diabetes (adjusted for BMI) || id:ebi-a-GCST90093110	ebi-a-GCST90093110	G	A	0.0809	-0.0256	0.0283	0.3652
165	rs56104760	Type 2 diabetes (adjusted for BMI) || id:ebi-a-GCST90093110	ebi-a-GCST90093110	G	A	0.2184	0.0055	0.0186	0.7691
166	rs56113850	Type 2 diabetes (adjusted for BMI) || id:ebi-a-GCST90093110	ebi-a-GCST90093110	C	T	0.4267	0.0351	0.0169	0.0376903
167	rs58379124	Type 2 diabetes (adjusted for BMI) || id:ebi-a-GCST90093110	ebi-a-GCST90093110	C	T	0.6972	-0.0027	0.0167	0.869
168	rs6040063	Type 2 diabetes (adjusted for BMI) || id:ebi-a-GCST90093110	ebi-a-GCST90093110	G	A	0.6748	-0.0146	0.0162	0.3662
169	rs61884327	Type 2 diabetes (adjusted for BMI) || id:ebi-a-GCST90093110	ebi-a-GCST90093110	C	T	0.0636	-0.0261	0.0315	0.4074
170	rs632811	Type 2 diabetes (adjusted for BMI) || id:ebi-a-GCST90093110	ebi-a-GCST90093110	G	A	0.5248	0.0162	0.0155	0.2938
171	rs6465511	Type 2 diabetes (adjusted for BMI) || id:ebi-a-GCST90093110	ebi-a-GCST90093110	G	C	0.785	0.0142	0.0185	0.4444
172	rs6557155	Type 2 diabetes (adjusted for BMI) || id:ebi-a-GCST90093110	ebi-a-GCST90093110	G	T	0.4378	0.001	0.0156	0.9469
173	rs6786649	Type 2 diabetes (adjusted for BMI) || id:ebi-a-GCST90093110	ebi-a-GCST90093110	A	C	0.4271	0.1298	0.0153	2.36102e-17
174	rs6960249	Type 2 diabetes (adjusted for BMI) || id:ebi-a-GCST90093110	ebi-a-GCST90093110	G	T	0.4375	0.0087	0.0153	0.5682
175	rs7100710	Type 2 diabetes (adjusted for BMI) || id:ebi-a-GCST90093110	ebi-a-GCST90093110	G	A	0.7481	-0.1116	0.0175	2e-10
176	rs7105860	Type 2 diabetes (adjusted for BMI) || id:ebi-a-GCST90093110	ebi-a-GCST90093110	C	G	0.6568	-0.0038	0.016	0.8101
177	rs725670	Type 2 diabetes (adjusted for BMI) || id:ebi-a-GCST90093110	ebi-a-GCST90093110	A	G	0.3448	-0.0147	0.017	0.3886
178	rs73169678	Type 2 diabetes (adjusted for BMI) || id:ebi-a-GCST90093110	ebi-a-GCST90093110	A	C	0.093	-0.0176	0.0271	0.5152
179	rs73229090	Type 2 diabetes (adjusted for BMI) || id:ebi-a-GCST90093110	ebi-a-GCST90093110	A	C	0.042	0.0155	0.0397	0.696599
180	rs73719807	Type 2 diabetes (adjusted for BMI) || id:ebi-a-GCST90093110	ebi-a-GCST90093110	C	A	0.0884	-0.0104	0.0271	0.701501
181	rs7431710	Type 2 diabetes (adjusted for BMI) || id:ebi-a-GCST90093110	ebi-a-GCST90093110	A	G	0.0144	0.1279	0.0724	0.0773108
182	rs74394007	Type 2 diabetes (adjusted for BMI) || id:ebi-a-GCST90093110	ebi-a-GCST90093110	C	A	0.2577	-0.0031	0.0174	0.8573
183	rs7548588	Type 2 diabetes (adjusted for BMI) || id:ebi-a-GCST90093110	ebi-a-GCST90093110	C	T	0.2905	-0.0108	0.0169	0.5224
184	rs7586085	Type 2 diabetes (adjusted for BMI) || id:ebi-a-GCST90093110	ebi-a-GCST90093110	G	A	0.324	-0.007	0.0162	0.6643
185	rs76051363	Type 2 diabetes (adjusted for BMI) || id:ebi-a-GCST90093110	ebi-a-GCST90093110	T	C	0.2173	-0.0008	0.019	0.9666
186	rs7728694	Type 2 diabetes (adjusted for BMI) || id:ebi-a-GCST90093110	ebi-a-GCST90093110	T	G	0.4482	-0.0105	0.0153	0.4907
187	rs7741085	Type 2 diabetes (adjusted for BMI) || id:ebi-a-GCST90093110	ebi-a-GCST90093110	T	C	0.5768	-0.0026	0.0158	0.8677
188	rs7766070	Type 2 diabetes (adjusted for BMI) || id:ebi-a-GCST90093110	ebi-a-GCST90093110	A	C	0.2661	0.123	0.017	4.79292e-13
189	rs780096	Type 2 diabetes (adjusted for BMI) || id:ebi-a-GCST90093110	ebi-a-GCST90093110	G	C	0.6452	0.0527	0.0168	0.00174799
190	rs78667121	Type 2 diabetes (adjusted for BMI) || id:ebi-a-GCST90093110	ebi-a-GCST90093110	A	G	0.0012	0.035	0.3855	0.9276
191	rs787362	Type 2 diabetes (adjusted for BMI) || id:ebi-a-GCST90093110	ebi-a-GCST90093110	A	T	0.4437	0.0356	0.0153	0.0197601
192	rs7903146	Type 2 diabetes (adjusted for BMI) || id:ebi-a-GCST90093110	ebi-a-GCST90093110	T	C	0.3087	0.2641	0.0163	7.94145e-59
193	rs790564	Type 2 diabetes (adjusted for BMI) || id:ebi-a-GCST90093110	ebi-a-GCST90093110	C	A	0.7131	0.0281	0.017	0.0984192
194	rs7928017	Type 2 diabetes (adjusted for BMI) || id:ebi-a-GCST90093110	ebi-a-GCST90093110	A	C	0.4129	-0.0061	0.0155	0.6933
195	rs8034191	Type 2 diabetes (adjusted for BMI) || id:ebi-a-GCST90093110	ebi-a-GCST90093110	C	T	0.2471	-0.0209	0.0177	0.2373
196	rs8047501	Type 2 diabetes (adjusted for BMI) || id:ebi-a-GCST90093110	ebi-a-GCST90093110	G	A	0.4621	0.0331	0.0155	0.0330803
197	rs8070128	Type 2 diabetes (adjusted for BMI) || id:ebi-a-GCST90093110	ebi-a-GCST90093110	T	C	0.2596	-0.0463	0.0173	0.00760099
198	rs818427	Type 2 diabetes (adjusted for BMI) || id:ebi-a-GCST90093110	ebi-a-GCST90093110	T	C	0.2533	-0.0346	0.0175	0.0482103
199	rs838721	Type 2 diabetes (adjusted for BMI) || id:ebi-a-GCST90093110	ebi-a-GCST90093110	G	A	0.5253	0.0342	0.0152	0.0248702
200	rs884205	Type 2 diabetes (adjusted for BMI) || id:ebi-a-GCST90093110	ebi-a-GCST90093110	C	A	0.7965	-0.019	0.0197	0.3341
201	rs895330	Type 2 diabetes (adjusted for BMI) || id:ebi-a-GCST90093110	ebi-a-GCST90093110	G	C	0.1959	-0.004	0.0197	0.8382
202	rs9594738	Type 2 diabetes (adjusted for BMI) || id:ebi-a-GCST90093110	ebi-a-GCST90093110	T	C	0.2904	-0.0332	0.0167	0.0473598
203	rs9910055	Type 2 diabetes (adjusted for BMI) || id:ebi-a-GCST90093110	ebi-a-GCST90093110	T	C	0.0047	0.1785	0.175	0.3078
204	rs9972944	Type 2 diabetes (adjusted for BMI) || id:ebi-a-GCST90093110	ebi-a-GCST90093110	G	A	0.4852	0.0021	0.0162	0.8961
205	rs9976876	Type 2 diabetes (adjusted for BMI) || id:ebi-a-GCST90093110	ebi-a-GCST90093110	T	G	0.311	0.0033	0.0165	0.841
